# Supplementary material for: Microarray data of transcriptome shifts in blood cell subsets during S1P receptor modulator therapy
Source: Sci Data. 2018 Jul 24;5:180145. doi: 10.1038/sdata.2018.145 (PMC6057441; doi:10.1038/sdata.2018.145)
Supplement: Supplementary file 1 [file sdata2018145-isa1.zip]

Archive with 4 entries (4 files):
- i_Investigation.txt
- s_study_Koczan.txt
- a_gene_Koczan.txt
- a_exon_Koczan.txt
