# Supplementary material for: Microarray data of transcriptome shifts in blood cell subsets during S1P receptor modulator therapy
Source: Sci Data. 2018 Jul 24;5:180145. doi: 10.1038/sdata.2018.145 (PMC6057441; doi:10.1038/sdata.2018.145)
Supplement: Supplementary file 1 [file sdata2018145-isa1.zip › i_Investigation.txt]

# Investigation File generated for Scientific Data with Investigation File Authoring Tool version 0.1.0 on 14/06/2018 - This metadata file is CC0
ONTOLOGY SOURCE REFERENCE
Term Source Name	NCBITAXON	BTO	EFO	OBI	ERO	CLO
Term Source File	http://data.bioontology.org/ontologies/NCBITAXON	http://data.bioontology.org/ontologies/BTO	http://data.bioontology.org/ontologies/EFO	http://data.bioontology.org/ontologies/OBI	http://data.bioontology.org/ontologies/ERO	http://data.bioontology.org/ontologies/CLO
Term Source Version	2016AB	unknown	2.96	2014-08-18	2013-08-02	2.1.106
Term Source Description	National Center for Biotechnology Information (NCBI) Organismal Classification	BRENDA Tissue and Enzyme Source Ontology	Experimental Factor Ontology	Ontology for Biomedical Investigations	Eagle-I Research Resource Ontology	Cell Line Ontology
INVESTIGATION
Investigation Identifier
Investigation Title
Investigation Description
Investigation Submission Date
Investigation Public Release Date
INVESTIGATION PUBLICATIONS
Investigation PubMed ID
Investigation Publication DOI
Investigation Publication Author List
Investigation Publication Title
Investigation Publication Status
Investigation Publication Status Term Accession Number
Investigation Publication Status Term Source REF
INVESTIGATION CONTACTS
Investigation Person Last Name
Investigation Person Mid Initials
Investigation Person First Name
Investigation Person Address
Investigation Person Phone
Investigation Person Fax
Investigation Person Email
Investigation Person Affiliation
Investigation Person Roles
Investigation Person Roles Term Accession Number
Investigation Person Roles Term Source REF
STUDY
Study Identifier	10.1038/sdata.2018.145
Study Title	Microarray data of transcriptome shifts in blood cell subsets during S1P receptor modulator therapy
Study Submission Date	26/03/2018
Study Public Release Date	24/07/2018
Study Description	http://www.nature.com/articles/sdata2018145#abstract
Study File Name	s_study_Koczan.txt
Comment[Subject Keywords]	//;///
Comment[Manuscript Licence]	CC BY-4.0
Comment[Experimental Metadata Licence]	CC0
Comment[Supplementary Information File Name]	
Comment[Supplementary Information File Type]	x-zip-compressed
Comment[Supplementary Information File URL]	http://www.nature.com/articles/sdata2018145#supplementary-information
Comment[Data Repository]	Gene Expression Omnibus;Gene Expression Omnibus;Gene Expression Omnibus;Gene Expression Omnibus;Gene Expression Omnibus;Gene Expression Omnibus;Gene Expression Omnibus;Gene Expression Omnibus;Gene Expression Omnibus;Gene Expression Omnibus
Comment[Data Record Accession]	GSE73080;GSE73172;GSE81603;GSE81606;GSE73079;GSE73081;GSE81598;GSE81604;GSE81607;GSE81611
Comment[Data Record URI]	http://identifiers.org/geo/GSE73080;http://identifiers.org/geo/GSE73172;http://identifiers.org/geo/GSE81603;http://identifiers.org/geo/GSE81606;http://identifiers.org/geo/GSE73079;http://identifiers.org/geo/GSE73081;http://identifiers.org/geo/GSE81598;http://identifiers.org/geo/GSE81604;http://identifiers.org/geo/GSE81607;http://identifiers.org/geo/GSE81611
STUDY DESIGN DESCRIPTORS
Study Design Type	cell type comparison design	time series design	transcription profiling design
Study Design Type Term Accession Number	OBI:0001411	OBI:0500020	OBI:0001430
Study Design Type Term Source REF	OBI	OBI	OBI
STUDY PUBLICATIONS
Study PubMed ID	""	""	""
Study Publication DOI	doi:10.1007/s12035-016-0075-0	doi:10.1038/srep42087	doi:10.1111/cns.12793
Study Publication Author List	""	""	""
Study Publication Title	""	""	""
Study Publication Status	published	published	published
Study Publication Status Term Accession Number			
Study Publication Status Term Source REF			
STUDY FACTORS
Study Factor Name	sampling time point	cell type
Study Factor Type	temporal_instant	cell type
Study Factor Type Term Accession Number	http://www.ifomis.org/bfo/1.1/span#TemporalInstant	CL:0000000
Study Factor Type Term Source REF	ERO	CLO
STUDY ASSAYS
Study Assay Measurement Type	gene expression analysis assay	exon expression analysis assay
Study Assay Measurement Type Term Accession Number	ERO:0000747	""
Study Assay Measurement Type Term Source REF	ERO	""
Study Assay Technology Type	microarray platform	microarray platform
Study Assay Technology Type Term Accession Number	OBI:0000052	OBI:0000052
Study Assay Technology Type Term Source REF	OBI	OBI
Study Assay Technology Platform	Affymetrix Human Transcriptome Array	Affymetrix Human Transcriptome Array
Study Assay File Name	a_gene_Koczan.txt	a_exon_Koczan.txt
STUDY PROTOCOLS
Study Protocol Name	Study population	Sampling and cell separation	RNA extraction and quality control	Microarray hybridisation	Data processing and filtering
Study Protocol Type	selection	cell separation	total RNA extraction	microarray assay	data transformation
Study Protocol Type Term Accession Number	OBI:0001928	ERO:0000725	OBI:0000855	OBI:0001985	OBI:0200000
Study Protocol Type Term Source REF	OBI	ERO	OBI	OBI	OBI
Study Protocol Description					
Study Protocol URI	""	""	""	""	""
Study Protocol Version					
Study Protocol Parameters Name	""	""	""	microarray; manufacturer	""
Study Protocol Parameters Name Term Accession Number	""	""	""	""	""
Study Protocol Parameters Name Term Source REF	""	""	""	""	""
Study Protocol Components Name	""	""	""	""	""
Study Protocol Components Type	""	""	""	""	""
Study Protocol Components Type Term Accession Number	""	""	""	""	""
Study Protocol Components Type Term Source REF	""	""	""	""	""
STUDY CONTACTS
Study Person Last Name	Koczan	Fitzner	Klaus Zettl	Hecker
Study Person First Name	Dirk	Brit	Uwe	Michael
Study Person Mid Initials				
Study Person Email	dirk.koczan@med.uni-rostock.de	""	""	""
Study Person Phone				
Study Person Fax				
Study Person Address				
Study Person Affiliation	University of Rostock, Institute of Immunology, Schillingallee 70, 18057 Rostock, Germany	Steinbeis Transfer Centre for Proteome Analysis, Schillingallee 70, 18057 Rostock, Germany	University of Rostock, Department of Neurology, Division of Neuroimmunology, Gehlsheimer Str. 20, 18147 Rostock, Germany	University of Rostock, Department of Neurology, Division of Neuroimmunology, Gehlsheimer Str. 20, 18147 Rostock, Germany
Study Person Roles				
Study Person Roles Term Accession Number				
Study Person Roles Term Source REF				
Comment[Study Person ORCID]				
Comment[Funder]				
Comment[FundRef ID]				
Comment[Funder Term Source REF]				
Comment[Grant Identifier]				
