# Supplementary material for: Microarray data of transcriptome shifts in blood cell subsets during S1P receptor modulator therapy
Source: Sci Data. 2018 Jul 24;5:180145. doi: 10.1038/sdata.2018.145 (PMC6057441; doi:10.1038/sdata.2018.145)
Supplement: Supplementary file 1 [file sdata2018145-isa1.zip › s_study_Koczan.txt]

Source Name	Characteristics[organism]	Term Source REF	Term Accession Number	Characteristics[organism part]	Term Source REF	Term Accession Number	Protocol REF	Protocol REF	Protocol REF	Sample Name	Material Type	Term Source REF	Term Accession Number	Factor Value[sampling time point]	Factor Value[cell type]
relapsing-remitting multiple sclerosis patient	Homo sapiens	NCBITAXON	NCBITaxon:9606	peripheral blood cell	BTO	BTO:0003494	Study population	Sampling and cell separation	RNA extraction and quality control	ANRT-6851	total RNA	EFO	EFO:0004964	baseline; 1 day after start of fingolimod treatment; 3 months after start of fingolimod treatment	CD4+ cells; CD14+ cells; CD19+ cells; CD56+ cells
relapsing-remitting multiple sclerosis patient	Homo sapiens	NCBITAXON	NCBITaxon:9606	peripheral blood cell	BTO	BTO:0003494	Study population	Sampling and cell separation	RNA extraction and quality control	CFMJ-5805	total RNA	EFO	EFO:0004964	baseline; 1 day after start of fingolimod treatment; 3 months after start of fingolimod treatment	CD4+ cells; CD8+ cells; CD14+ cells; CD19+ cells; CD56+ cells
relapsing-remitting multiple sclerosis patient	Homo sapiens	NCBITAXON	NCBITaxon:9606	peripheral blood cell	BTO	BTO:0003494	Study population	Sampling and cell separation	RNA extraction and quality control	DMPU-9668	total RNA	EFO	EFO:0004964	baseline; 1 day after start of fingolimod treatment; 3 months after start of fingolimod treatment	CD4+ cells; CD8+ cells; CD14+ cells; CD19+ cells
relapsing-remitting multiple sclerosis patient	Homo sapiens	NCBITAXON	NCBITaxon:9606	peripheral blood cell	BTO	BTO:0003494	Study population	Sampling and cell separation	RNA extraction and quality control	ESRN-3798	total RNA	EFO	EFO:0004964	baseline; 1 day after start of fingolimod treatment; 3 months after start of fingolimod treatment	CD4+ cells; CD8+ cells; CD14+ cells; CD19+ cells; CD56+ cells
relapsing-remitting multiple sclerosis patient	Homo sapiens	NCBITAXON	NCBITaxon:9606	peripheral blood cell	BTO	BTO:0003494	Study population	Sampling and cell separation	RNA extraction and quality control	FCCI-7765	total RNA	EFO	EFO:0004964	baseline; 1 day after start of fingolimod treatment; 3 months after start of fingolimod treatment	CD4+ cells; CD8+ cells; CD14+ cells; CD19+ cells; CD56+ cells
relapsing-remitting multiple sclerosis patient	Homo sapiens	NCBITAXON	NCBITaxon:9606	peripheral blood cell	BTO	BTO:0003494	Study population	Sampling and cell separation	RNA extraction and quality control	QSCV-8684	total RNA	EFO	EFO:0004964	baseline; 1 day after start of fingolimod treatment; 3 months after start of fingolimod treatment	CD4+ cells; CD8+ cells; CD14+ cells; CD19+ cells; CD56+ cells
relapsing-remitting multiple sclerosis patient	Homo sapiens	NCBITAXON	NCBITaxon:9606	peripheral blood cell	BTO	BTO:0003494	Study population	Sampling and cell separation	RNA extraction and quality control	RBTM-1672	total RNA	EFO	EFO:0004964	baseline; 1 day after start of fingolimod treatment; 3 months after start of fingolimod treatment	CD4+ cells; CD8+ cells; CD14+ cells; CD19+ cells; CD56+ cells
relapsing-remitting multiple sclerosis patient	Homo sapiens	NCBITAXON	NCBITaxon:9606	peripheral blood cell	BTO	BTO:0003494	Study population	Sampling and cell separation	RNA extraction and quality control	SSBZ-7676	total RNA	EFO	EFO:0004964	baseline; 1 day after start of fingolimod treatment; 3 months after start of fingolimod treatment	CD4+ cells; CD8+ cells; CD14+ cells; CD19+ cells; CD56+ cells
relapsing-remitting multiple sclerosis patient	Homo sapiens	NCBITAXON	NCBITaxon:9606	peripheral blood cell	BTO	BTO:0003494	Study population	Sampling and cell separation	RNA extraction and quality control	WKSB-4693	total RNA	EFO	EFO:0004964	baseline; 1 day after start of fingolimod treatment; 3 months after start of fingolimod treatment	CD4+ cells; CD8+ cells; CD14+ cells; CD19+ cells; CD56+ cells
relapsing-remitting multiple sclerosis patient	Homo sapiens	NCBITAXON	NCBITaxon:9606	peripheral blood cell	BTO	BTO:0003494	Study population	Sampling and cell separation	RNA extraction and quality control	XBOH-5819	total RNA	EFO	EFO:0004964	baseline; 1 day after start of fingolimod treatment; 3 months after start of fingolimod treatment	CD8+ cells; CD56+ cells
relapsing-remitting multiple sclerosis patient	Homo sapiens	NCBITAXON	NCBITaxon:9606	peripheral blood cell	BTO	BTO:0003494	Study population	Sampling and cell separation	RNA extraction and quality control	YHCG-2832	total RNA	EFO	EFO:0004964	baseline; 1 day after start of fingolimod treatment; 3 months after start of fingolimod treatment	CD4+ cells; CD8+ cells; CD14+ cells; CD19+ cells; CD56+ cells
