# Supplementary material for: Microarray data of transcriptome shifts in blood cell subsets during S1P receptor modulator therapy
Source: Sci Data. 2018 Jul 24;5:180145. doi: 10.1038/sdata.2018.145 (PMC6057441; doi:10.1038/sdata.2018.145)
Supplement: Supplementary file 1 [file sdata2018145-isa1.zip › a_gene_Koczan.txt]

Sample Name	Protocol REF	Parameter Value[microarray]	Parameter Value[manufacturer]	Protocol REF	Assay Name	Raw Data File	Comment[Data Repository]	Comment[Data Record Accession]	Comment[Data Record URI]	Factor Value[sampling time point]	Factor Value[cell type]
QSCV-8684	Microarray hybridisation	HTA 2.0 microarray, gene version	Affymetrix	Data processing and filtering	QSCV-8684, baseline, CD4+ cells	GSM1884953	Gene Expression Omnibus	GSE73079	http://identifiers.org/geo/GSE73079	baseline	CD4+ cells
QSCV-8684	Microarray hybridisation	HTA 2.0 microarray, gene version	Affymetrix	Data processing and filtering	QSCV-8684, 1 day after start of fingolimod treatment, CD4+ cells	GSM1884954	Gene Expression Omnibus	GSE73079	http://identifiers.org/geo/GSE73079	1 day after start of fingolimod treatment	CD4+ cells
QSCV-8684	Microarray hybridisation	HTA 2.0 microarray, gene version	Affymetrix	Data processing and filtering	QSCV-8684, 3 months after start of fingolimod treatment, CD4+ cells	GSM1884955	Gene Expression Omnibus	GSE73079	http://identifiers.org/geo/GSE73079	3 months after start of fingolimod treatment	CD4+ cells
ANRT-6851	Microarray hybridisation	HTA 2.0 microarray, gene version	Affymetrix	Data processing and filtering	ANRT-6851, baseline, CD4+ cells	GSM1884956	Gene Expression Omnibus	GSE73079	http://identifiers.org/geo/GSE73079	baseline	CD4+ cells
ANRT-6851	Microarray hybridisation	HTA 2.0 microarray, gene version	Affymetrix	Data processing and filtering	ANRT-6851, 1 day after start of fingolimod treatment, CD4+ cells	GSM1884957	Gene Expression Omnibus	GSE73079	http://identifiers.org/geo/GSE73079	1 day after start of fingolimod treatment	CD4+ cells
ANRT-6851	Microarray hybridisation	HTA 2.0 microarray, gene version	Affymetrix	Data processing and filtering	ANRT-6851, 3 months after start of fingolimod treatment, CD4+ cells	GSM1884958	Gene Expression Omnibus	GSE73079	http://identifiers.org/geo/GSE73079	3 months after start of fingolimod treatment	CD4+ cells
YHCG-2832	Microarray hybridisation	HTA 2.0 microarray, gene version	Affymetrix	Data processing and filtering	YHCG-2832, baseline, CD4+ cells	GSM1884959	Gene Expression Omnibus	GSE73079	http://identifiers.org/geo/GSE73079	baseline	CD4+ cells
YHCG-2832	Microarray hybridisation	HTA 2.0 microarray, gene version	Affymetrix	Data processing and filtering	YHCG-2832, 1 day after start of fingolimod treatment, CD4+ cells	GSM1884960	Gene Expression Omnibus	GSE73079	http://identifiers.org/geo/GSE73079	1 day after start of fingolimod treatment	CD4+ cells
YHCG-2832	Microarray hybridisation	HTA 2.0 microarray, gene version	Affymetrix	Data processing and filtering	YHCG-2832, 3 months after start of fingolimod treatment, CD4+ cells	GSM1884961	Gene Expression Omnibus	GSE73079	http://identifiers.org/geo/GSE73079	3 months after start of fingolimod treatment	CD4+ cells
WKSB-4693	Microarray hybridisation	HTA 2.0 microarray, gene version	Affymetrix	Data processing and filtering	WKSB-4693, baseline, CD4+ cells	GSM1884962	Gene Expression Omnibus	GSE73079	http://identifiers.org/geo/GSE73079	baseline	CD4+ cells
WKSB-4693	Microarray hybridisation	HTA 2.0 microarray, gene version	Affymetrix	Data processing and filtering	WKSB-4693, 1 day after start of fingolimod treatment, CD4+ cells	GSM1884963	Gene Expression Omnibus	GSE73079	http://identifiers.org/geo/GSE73079	1 day after start of fingolimod treatment	CD4+ cells
WKSB-4693	Microarray hybridisation	HTA 2.0 microarray, gene version	Affymetrix	Data processing and filtering	WKSB-4693, 3 months after start of fingolimod treatment, CD4+ cells	GSM1884964	Gene Expression Omnibus	GSE73079	http://identifiers.org/geo/GSE73079	3 months after start of fingolimod treatment	CD4+ cells
SSBZ-7676	Microarray hybridisation	HTA 2.0 microarray, gene version	Affymetrix	Data processing and filtering	SSBZ-7676, baseline, CD4+ cells	GSM1884965	Gene Expression Omnibus	GSE73079	http://identifiers.org/geo/GSE73079	baseline	CD4+ cells
SSBZ-7676	Microarray hybridisation	HTA 2.0 microarray, gene version	Affymetrix	Data processing and filtering	SSBZ-7676, 1 day after start of fingolimod treatment, CD4+ cells	GSM1884966	Gene Expression Omnibus	GSE73079	http://identifiers.org/geo/GSE73079	1 day after start of fingolimod treatment	CD4+ cells
SSBZ-7676	Microarray hybridisation	HTA 2.0 microarray, gene version	Affymetrix	Data processing and filtering	SSBZ-7676, 3 months after start of fingolimod treatment, CD4+ cells	GSM1884967	Gene Expression Omnibus	GSE73079	http://identifiers.org/geo/GSE73079	3 months after start of fingolimod treatment	CD4+ cells
ESRN-3798	Microarray hybridisation	HTA 2.0 microarray, gene version	Affymetrix	Data processing and filtering	ESRN-3798, baseline, CD4+ cells	GSM1884968	Gene Expression Omnibus	GSE73079	http://identifiers.org/geo/GSE73079	baseline	CD4+ cells
ESRN-3798	Microarray hybridisation	HTA 2.0 microarray, gene version	Affymetrix	Data processing and filtering	ESRN-3798, 1 day after start of fingolimod treatment, CD4+ cells	GSM1884969	Gene Expression Omnibus	GSE73079	http://identifiers.org/geo/GSE73079	1 day after start of fingolimod treatment	CD4+ cells
ESRN-3798	Microarray hybridisation	HTA 2.0 microarray, gene version	Affymetrix	Data processing and filtering	ESRN-3798, 3 months after start of fingolimod treatment, CD4+ cells	GSM1884970	Gene Expression Omnibus	GSE73079	http://identifiers.org/geo/GSE73079	3 months after start of fingolimod treatment	CD4+ cells
DMPU-9668	Microarray hybridisation	HTA 2.0 microarray, gene version	Affymetrix	Data processing and filtering	DMPU-9668, baseline, CD4+ cells	GSM1884971	Gene Expression Omnibus	GSE73079	http://identifiers.org/geo/GSE73079	baseline	CD4+ cells
DMPU-9668	Microarray hybridisation	HTA 2.0 microarray, gene version	Affymetrix	Data processing and filtering	DMPU-9668, 1 day after start of fingolimod treatment, CD4+ cells	GSM1884972	Gene Expression Omnibus	GSE73079	http://identifiers.org/geo/GSE73079	1 day after start of fingolimod treatment	CD4+ cells
DMPU-9668	Microarray hybridisation	HTA 2.0 microarray, gene version	Affymetrix	Data processing and filtering	DMPU-9668, 3 months after start of fingolimod treatment, CD4+ cells	GSM1884973	Gene Expression Omnibus	GSE73079	http://identifiers.org/geo/GSE73079	3 months after start of fingolimod treatment	CD4+ cells
CFMJ-5805	Microarray hybridisation	HTA 2.0 microarray, gene version	Affymetrix	Data processing and filtering	CFMJ-5805, baseline, CD4+ cells	GSM1884974	Gene Expression Omnibus	GSE73079	http://identifiers.org/geo/GSE73079	baseline	CD4+ cells
CFMJ-5805	Microarray hybridisation	HTA 2.0 microarray, gene version	Affymetrix	Data processing and filtering	CFMJ-5805, 1 day after start of fingolimod treatment, CD4+ cells	GSM1884975	Gene Expression Omnibus	GSE73079	http://identifiers.org/geo/GSE73079	1 day after start of fingolimod treatment	CD4+ cells
CFMJ-5805	Microarray hybridisation	HTA 2.0 microarray, gene version	Affymetrix	Data processing and filtering	CFMJ-5805, 3 months after start of fingolimod treatment, CD4+ cells	GSM1884976	Gene Expression Omnibus	GSE73079	http://identifiers.org/geo/GSE73079	3 months after start of fingolimod treatment	CD4+ cells
RBTM-1672	Microarray hybridisation	HTA 2.0 microarray, gene version	Affymetrix	Data processing and filtering	RBTM-1672, baseline, CD4+ cells	GSM1884977	Gene Expression Omnibus	GSE73079	http://identifiers.org/geo/GSE73079	baseline	CD4+ cells
RBTM-1672	Microarray hybridisation	HTA 2.0 microarray, gene version	Affymetrix	Data processing and filtering	RBTM-1672, 1 day after start of fingolimod treatment, CD4+ cells	GSM1884978	Gene Expression Omnibus	GSE73079	http://identifiers.org/geo/GSE73079	1 day after start of fingolimod treatment	CD4+ cells
RBTM-1672	Microarray hybridisation	HTA 2.0 microarray, gene version	Affymetrix	Data processing and filtering	RBTM-1672, 3 months after start of fingolimod treatment, CD4+ cells	GSM1884979	Gene Expression Omnibus	GSE73079	http://identifiers.org/geo/GSE73079	3 months after start of fingolimod treatment	CD4+ cells
FCCI-7765	Microarray hybridisation	HTA 2.0 microarray, gene version	Affymetrix	Data processing and filtering	FCCI-7765, baseline, CD4+ cells	GSM1884980	Gene Expression Omnibus	GSE73079	http://identifiers.org/geo/GSE73079	baseline	CD4+ cells
FCCI-7765	Microarray hybridisation	HTA 2.0 microarray, gene version	Affymetrix	Data processing and filtering	FCCI-7765, 1 day after start of fingolimod treatment, CD4+ cells	GSM1884981	Gene Expression Omnibus	GSE73079	http://identifiers.org/geo/GSE73079	1 day after start of fingolimod treatment	CD4+ cells
FCCI-7765	Microarray hybridisation	HTA 2.0 microarray, gene version	Affymetrix	Data processing and filtering	FCCI-7765, 3 months after start of fingolimod treatment, CD4+ cells	GSM1884982	Gene Expression Omnibus	GSE73079	http://identifiers.org/geo/GSE73079	3 months after start of fingolimod treatment	CD4+ cells
QSCV-8684	Microarray hybridisation	HTA 2.0 microarray, gene version	Affymetrix	Data processing and filtering	QSCV-8684, baseline, CD8+ cells	GSM1885013	Gene Expression Omnibus	GSE73081	http://identifiers.org/geo/GSE73081	baseline	CD8+ cells
QSCV-8684	Microarray hybridisation	HTA 2.0 microarray, gene version	Affymetrix	Data processing and filtering	QSCV-8684, 1 day after start of fingolimod treatment, CD8+ cells	GSM1885014	Gene Expression Omnibus	GSE73081	http://identifiers.org/geo/GSE73081	1 day after start of fingolimod treatment	CD8+ cells
QSCV-8684	Microarray hybridisation	HTA 2.0 microarray, gene version	Affymetrix	Data processing and filtering	QSCV-8684, 3 months after start of fingolimod treatment, CD8+ cells	GSM1885015	Gene Expression Omnibus	GSE73081	http://identifiers.org/geo/GSE73081	3 months after start of fingolimod treatment	CD8+ cells
YHCG-2832	Microarray hybridisation	HTA 2.0 microarray, gene version	Affymetrix	Data processing and filtering	YHCG-2832, baseline, CD8+ cells	GSM1885016	Gene Expression Omnibus	GSE73081	http://identifiers.org/geo/GSE73081	baseline	CD8+ cells
YHCG-2832	Microarray hybridisation	HTA 2.0 microarray, gene version	Affymetrix	Data processing and filtering	YHCG-2832, 1 day after start of fingolimod treatment, CD8+ cells	GSM1885017	Gene Expression Omnibus	GSE73081	http://identifiers.org/geo/GSE73081	1 day after start of fingolimod treatment	CD8+ cells
YHCG-2832	Microarray hybridisation	HTA 2.0 microarray, gene version	Affymetrix	Data processing and filtering	YHCG-2832, 3 months after start of fingolimod treatment, CD8+ cells	GSM1885018	Gene Expression Omnibus	GSE73081	http://identifiers.org/geo/GSE73081	3 months after start of fingolimod treatment	CD8+ cells
WKSB-4693	Microarray hybridisation	HTA 2.0 microarray, gene version	Affymetrix	Data processing and filtering	WKSB-4693, baseline, CD8+ cells	GSM1885019	Gene Expression Omnibus	GSE73081	http://identifiers.org/geo/GSE73081	baseline	CD8+ cells
WKSB-4693	Microarray hybridisation	HTA 2.0 microarray, gene version	Affymetrix	Data processing and filtering	WKSB-4693, 1 day after start of fingolimod treatment, CD8+ cells	GSM1885020	Gene Expression Omnibus	GSE73081	http://identifiers.org/geo/GSE73081	1 day after start of fingolimod treatment	CD8+ cells
WKSB-4693	Microarray hybridisation	HTA 2.0 microarray, gene version	Affymetrix	Data processing and filtering	WKSB-4693, 3 months after start of fingolimod treatment, CD8+ cells	GSM1885021	Gene Expression Omnibus	GSE73081	http://identifiers.org/geo/GSE73081	3 months after start of fingolimod treatment	CD8+ cells
SSBZ-7676	Microarray hybridisation	HTA 2.0 microarray, gene version	Affymetrix	Data processing and filtering	SSBZ-7676, baseline, CD8+ cells	GSM1885022	Gene Expression Omnibus	GSE73081	http://identifiers.org/geo/GSE73081	baseline	CD8+ cells
SSBZ-7676	Microarray hybridisation	HTA 2.0 microarray, gene version	Affymetrix	Data processing and filtering	SSBZ-7676, 1 day after start of fingolimod treatment, CD8+ cells	GSM1885023	Gene Expression Omnibus	GSE73081	http://identifiers.org/geo/GSE73081	1 day after start of fingolimod treatment	CD8+ cells
SSBZ-7676	Microarray hybridisation	HTA 2.0 microarray, gene version	Affymetrix	Data processing and filtering	SSBZ-7676, 3 months after start of fingolimod treatment, CD8+ cells	GSM1885024	Gene Expression Omnibus	GSE73081	http://identifiers.org/geo/GSE73081	3 months after start of fingolimod treatment	CD8+ cells
XBOH-5819	Microarray hybridisation	HTA 2.0 microarray, gene version	Affymetrix	Data processing and filtering	XBOH-5819, baseline, CD8+ cells	GSM1885025	Gene Expression Omnibus	GSE73081	http://identifiers.org/geo/GSE73081	baseline	CD8+ cells
XBOH-5819	Microarray hybridisation	HTA 2.0 microarray, gene version	Affymetrix	Data processing and filtering	XBOH-5819, 1 day after start of fingolimod treatment, CD8+ cells	GSM1885026	Gene Expression Omnibus	GSE73081	http://identifiers.org/geo/GSE73081	1 day after start of fingolimod treatment	CD8+ cells
XBOH-5819	Microarray hybridisation	HTA 2.0 microarray, gene version	Affymetrix	Data processing and filtering	XBOH-5819, 3 months after start of fingolimod treatment, CD8+ cells	GSM1885027	Gene Expression Omnibus	GSE73081	http://identifiers.org/geo/GSE73081	3 months after start of fingolimod treatment	CD8+ cells
ESRN-3798	Microarray hybridisation	HTA 2.0 microarray, gene version	Affymetrix	Data processing and filtering	ESRN-3798, baseline, CD8+ cells	GSM1885028	Gene Expression Omnibus	GSE73081	http://identifiers.org/geo/GSE73081	baseline	CD8+ cells
ESRN-3798	Microarray hybridisation	HTA 2.0 microarray, gene version	Affymetrix	Data processing and filtering	ESRN-3798, 1 day after start of fingolimod treatment, CD8+ cells	GSM1885029	Gene Expression Omnibus	GSE73081	http://identifiers.org/geo/GSE73081	1 day after start of fingolimod treatment	CD8+ cells
ESRN-3798	Microarray hybridisation	HTA 2.0 microarray, gene version	Affymetrix	Data processing and filtering	ESRN-3798, 3 months after start of fingolimod treatment, CD8+ cells	GSM1885030	Gene Expression Omnibus	GSE73081	http://identifiers.org/geo/GSE73081	3 months after start of fingolimod treatment	CD8+ cells
DMPU-9668	Microarray hybridisation	HTA 2.0 microarray, gene version	Affymetrix	Data processing and filtering	DMPU-9668, baseline, CD8+ cells	GSM1885031	Gene Expression Omnibus	GSE73081	http://identifiers.org/geo/GSE73081	baseline	CD8+ cells
DMPU-9668	Microarray hybridisation	HTA 2.0 microarray, gene version	Affymetrix	Data processing and filtering	DMPU-9668, 1 day after start of fingolimod treatment, CD8+ cells	GSM1885032	Gene Expression Omnibus	GSE73081	http://identifiers.org/geo/GSE73081	1 day after start of fingolimod treatment	CD8+ cells
DMPU-9668	Microarray hybridisation	HTA 2.0 microarray, gene version	Affymetrix	Data processing and filtering	DMPU-9668, 3 months after start of fingolimod treatment, CD8+ cells	GSM1885033	Gene Expression Omnibus	GSE73081	http://identifiers.org/geo/GSE73081	3 months after start of fingolimod treatment	CD8+ cells
CFMJ-5805	Microarray hybridisation	HTA 2.0 microarray, gene version	Affymetrix	Data processing and filtering	CFMJ-5805, baseline, CD8+ cells	GSM1885034	Gene Expression Omnibus	GSE73081	http://identifiers.org/geo/GSE73081	baseline	CD8+ cells
CFMJ-5805	Microarray hybridisation	HTA 2.0 microarray, gene version	Affymetrix	Data processing and filtering	CFMJ-5805, 1 day after start of fingolimod treatment, CD8+ cells	GSM1885035	Gene Expression Omnibus	GSE73081	http://identifiers.org/geo/GSE73081	1 day after start of fingolimod treatment	CD8+ cells
CFMJ-5805	Microarray hybridisation	HTA 2.0 microarray, gene version	Affymetrix	Data processing and filtering	CFMJ-5805, 3 months after start of fingolimod treatment, CD8+ cells	GSM1885036	Gene Expression Omnibus	GSE73081	http://identifiers.org/geo/GSE73081	3 months after start of fingolimod treatment	CD8+ cells
RBTM-1672	Microarray hybridisation	HTA 2.0 microarray, gene version	Affymetrix	Data processing and filtering	RBTM-1672, baseline, CD8+ cells	GSM1885037	Gene Expression Omnibus	GSE73081	http://identifiers.org/geo/GSE73081	baseline	CD8+ cells
RBTM-1672	Microarray hybridisation	HTA 2.0 microarray, gene version	Affymetrix	Data processing and filtering	RBTM-1672, 1 day after start of fingolimod treatment, CD8+ cells	GSM1885038	Gene Expression Omnibus	GSE73081	http://identifiers.org/geo/GSE73081	1 day after start of fingolimod treatment	CD8+ cells
RBTM-1672	Microarray hybridisation	HTA 2.0 microarray, gene version	Affymetrix	Data processing and filtering	RBTM-1672, 3 months after start of fingolimod treatment, CD8+ cells	GSM1885039	Gene Expression Omnibus	GSE73081	http://identifiers.org/geo/GSE73081	3 months after start of fingolimod treatment	CD8+ cells
FCCI-7765	Microarray hybridisation	HTA 2.0 microarray, gene version	Affymetrix	Data processing and filtering	FCCI-7765, baseline, CD8+ cells	GSM1885040	Gene Expression Omnibus	GSE73081	http://identifiers.org/geo/GSE73081	baseline	CD8+ cells
FCCI-7765	Microarray hybridisation	HTA 2.0 microarray, gene version	Affymetrix	Data processing and filtering	FCCI-7765, 1 day after start of fingolimod treatment, CD8+ cells	GSM1885041	Gene Expression Omnibus	GSE73081	http://identifiers.org/geo/GSE73081	1 day after start of fingolimod treatment	CD8+ cells
FCCI-7765	Microarray hybridisation	HTA 2.0 microarray, gene version	Affymetrix	Data processing and filtering	FCCI-7765, 3 months after start of fingolimod treatment, CD8+ cells	GSM1885042	Gene Expression Omnibus	GSE73081	http://identifiers.org/geo/GSE73081	3 months after start of fingolimod treatment	CD8+ cells
QSCV-8684	Microarray hybridisation	HTA 2.0 microarray, gene version	Affymetrix	Data processing and filtering	QSCV-8684, baseline, CD14+ cells	GSM2157794	Gene Expression Omnibus	GSE81598	http://identifiers.org/geo/GSE81598	baseline	CD14+ cells
QSCV-8684	Microarray hybridisation	HTA 2.0 microarray, gene version	Affymetrix	Data processing and filtering	QSCV-8684, 1 day after start of fingolimod treatment, CD14+ cells	GSM2157795	Gene Expression Omnibus	GSE81598	http://identifiers.org/geo/GSE81598	1 day after start of fingolimod treatment	CD14+ cells
QSCV-8684	Microarray hybridisation	HTA 2.0 microarray, gene version	Affymetrix	Data processing and filtering	QSCV-8684, 3 months after start of fingolimod treatment, CD14+ cells	GSM2157796	Gene Expression Omnibus	GSE81598	http://identifiers.org/geo/GSE81598	3 months after start of fingolimod treatment	CD14+ cells
ANRT-6851	Microarray hybridisation	HTA 2.0 microarray, gene version	Affymetrix	Data processing and filtering	ANRT-6851, baseline, CD14+ cells	GSM2157797	Gene Expression Omnibus	GSE81598	http://identifiers.org/geo/GSE81598	baseline	CD14+ cells
ANRT-6851	Microarray hybridisation	HTA 2.0 microarray, gene version	Affymetrix	Data processing and filtering	ANRT-6851, 1 day after start of fingolimod treatment, CD14+ cells	GSM2157798	Gene Expression Omnibus	GSE81598	http://identifiers.org/geo/GSE81598	1 day after start of fingolimod treatment	CD14+ cells
ANRT-6851	Microarray hybridisation	HTA 2.0 microarray, gene version	Affymetrix	Data processing and filtering	ANRT-6851, 3 months after start of fingolimod treatment, CD14+ cells	GSM2157799	Gene Expression Omnibus	GSE81598	http://identifiers.org/geo/GSE81598	3 months after start of fingolimod treatment	CD14+ cells
YHCG-2832	Microarray hybridisation	HTA 2.0 microarray, gene version	Affymetrix	Data processing and filtering	YHCG-2832, baseline, CD14+ cells	GSM2157800	Gene Expression Omnibus	GSE81598	http://identifiers.org/geo/GSE81598	baseline	CD14+ cells
YHCG-2832	Microarray hybridisation	HTA 2.0 microarray, gene version	Affymetrix	Data processing and filtering	YHCG-2832, 1 day after start of fingolimod treatment, CD14+ cells	GSM2157801	Gene Expression Omnibus	GSE81598	http://identifiers.org/geo/GSE81598	1 day after start of fingolimod treatment	CD14+ cells
YHCG-2832	Microarray hybridisation	HTA 2.0 microarray, gene version	Affymetrix	Data processing and filtering	YHCG-2832, 3 months after start of fingolimod treatment, CD14+ cells	GSM2157802	Gene Expression Omnibus	GSE81598	http://identifiers.org/geo/GSE81598	3 months after start of fingolimod treatment	CD14+ cells
WKSB-4693	Microarray hybridisation	HTA 2.0 microarray, gene version	Affymetrix	Data processing and filtering	WKSB-4693, baseline, CD14+ cells	GSM2157803	Gene Expression Omnibus	GSE81598	http://identifiers.org/geo/GSE81598	baseline	CD14+ cells
WKSB-4693	Microarray hybridisation	HTA 2.0 microarray, gene version	Affymetrix	Data processing and filtering	WKSB-4693, 1 day after start of fingolimod treatment, CD14+ cells	GSM2157804	Gene Expression Omnibus	GSE81598	http://identifiers.org/geo/GSE81598	1 day after start of fingolimod treatment	CD14+ cells
WKSB-4693	Microarray hybridisation	HTA 2.0 microarray, gene version	Affymetrix	Data processing and filtering	WKSB-4693, 3 months after start of fingolimod treatment, CD14+ cells	GSM2157805	Gene Expression Omnibus	GSE81598	http://identifiers.org/geo/GSE81598	3 months after start of fingolimod treatment	CD14+ cells
SSBZ-7676	Microarray hybridisation	HTA 2.0 microarray, gene version	Affymetrix	Data processing and filtering	SSBZ-7676, baseline, CD14+ cells	GSM2157806	Gene Expression Omnibus	GSE81598	http://identifiers.org/geo/GSE81598	baseline	CD14+ cells
SSBZ-7676	Microarray hybridisation	HTA 2.0 microarray, gene version	Affymetrix	Data processing and filtering	SSBZ-7676, 1 day after start of fingolimod treatment, CD14+ cells	GSM2157807	Gene Expression Omnibus	GSE81598	http://identifiers.org/geo/GSE81598	1 day after start of fingolimod treatment	CD14+ cells
SSBZ-7676	Microarray hybridisation	HTA 2.0 microarray, gene version	Affymetrix	Data processing and filtering	SSBZ-7676, 3 months after start of fingolimod treatment, CD14+ cells	GSM2157808	Gene Expression Omnibus	GSE81598	http://identifiers.org/geo/GSE81598	3 months after start of fingolimod treatment	CD14+ cells
ESRN-3798	Microarray hybridisation	HTA 2.0 microarray, gene version	Affymetrix	Data processing and filtering	ESRN-3798, baseline, CD14+ cells	GSM2157809	Gene Expression Omnibus	GSE81598	http://identifiers.org/geo/GSE81598	baseline	CD14+ cells
ESRN-3798	Microarray hybridisation	HTA 2.0 microarray, gene version	Affymetrix	Data processing and filtering	ESRN-3798, 1 day after start of fingolimod treatment, CD14+ cells	GSM2157810	Gene Expression Omnibus	GSE81598	http://identifiers.org/geo/GSE81598	1 day after start of fingolimod treatment	CD14+ cells
ESRN-3798	Microarray hybridisation	HTA 2.0 microarray, gene version	Affymetrix	Data processing and filtering	ESRN-3798, 3 months after start of fingolimod treatment, CD14+ cells	GSM2157811	Gene Expression Omnibus	GSE81598	http://identifiers.org/geo/GSE81598	3 months after start of fingolimod treatment	CD14+ cells
DMPU-9668	Microarray hybridisation	HTA 2.0 microarray, gene version	Affymetrix	Data processing and filtering	DMPU-9668, baseline, CD14+ cells	GSM2157812	Gene Expression Omnibus	GSE81598	http://identifiers.org/geo/GSE81598	baseline	CD14+ cells
DMPU-9668	Microarray hybridisation	HTA 2.0 microarray, gene version	Affymetrix	Data processing and filtering	DMPU-9668, 1 day after start of fingolimod treatment, CD14+ cells	GSM2157813	Gene Expression Omnibus	GSE81598	http://identifiers.org/geo/GSE81598	1 day after start of fingolimod treatment	CD14+ cells
DMPU-9668	Microarray hybridisation	HTA 2.0 microarray, gene version	Affymetrix	Data processing and filtering	DMPU-9668, 3 months after start of fingolimod treatment, CD14+ cells	GSM2157814	Gene Expression Omnibus	GSE81598	http://identifiers.org/geo/GSE81598	3 months after start of fingolimod treatment	CD14+ cells
CFMJ-5805	Microarray hybridisation	HTA 2.0 microarray, gene version	Affymetrix	Data processing and filtering	CFMJ-5805, baseline, CD14+ cells	GSM2157815	Gene Expression Omnibus	GSE81598	http://identifiers.org/geo/GSE81598	baseline	CD14+ cells
CFMJ-5805	Microarray hybridisation	HTA 2.0 microarray, gene version	Affymetrix	Data processing and filtering	CFMJ-5805, 1 day after start of fingolimod treatment, CD14+ cells	GSM2157816	Gene Expression Omnibus	GSE81598	http://identifiers.org/geo/GSE81598	1 day after start of fingolimod treatment	CD14+ cells
CFMJ-5805	Microarray hybridisation	HTA 2.0 microarray, gene version	Affymetrix	Data processing and filtering	CFMJ-5805, 3 months after start of fingolimod treatment, CD14+ cells	GSM2157817	Gene Expression Omnibus	GSE81598	http://identifiers.org/geo/GSE81598	3 months after start of fingolimod treatment	CD14+ cells
RBTM-1672	Microarray hybridisation	HTA 2.0 microarray, gene version	Affymetrix	Data processing and filtering	RBTM-1672, baseline, CD14+ cells	GSM2157818	Gene Expression Omnibus	GSE81598	http://identifiers.org/geo/GSE81598	baseline	CD14+ cells
RBTM-1672	Microarray hybridisation	HTA 2.0 microarray, gene version	Affymetrix	Data processing and filtering	RBTM-1672, 1 day after start of fingolimod treatment, CD14+ cells	GSM2157819	Gene Expression Omnibus	GSE81598	http://identifiers.org/geo/GSE81598	1 day after start of fingolimod treatment	CD14+ cells
RBTM-1672	Microarray hybridisation	HTA 2.0 microarray, gene version	Affymetrix	Data processing and filtering	RBTM-1672, 3 months after start of fingolimod treatment, CD14+ cells	GSM2157820	Gene Expression Omnibus	GSE81598	http://identifiers.org/geo/GSE81598	3 months after start of fingolimod treatment	CD14+ cells
FCCI-7765	Microarray hybridisation	HTA 2.0 microarray, gene version	Affymetrix	Data processing and filtering	FCCI-7765, baseline, CD14+ cells	GSM2157821	Gene Expression Omnibus	GSE81598	http://identifiers.org/geo/GSE81598	baseline	CD14+ cells
FCCI-7765	Microarray hybridisation	HTA 2.0 microarray, gene version	Affymetrix	Data processing and filtering	FCCI-7765, 1 day after start of fingolimod treatment, CD14+ cells	GSM2157822	Gene Expression Omnibus	GSE81598	http://identifiers.org/geo/GSE81598	1 day after start of fingolimod treatment	CD14+ cells
FCCI-7765	Microarray hybridisation	HTA 2.0 microarray, gene version	Affymetrix	Data processing and filtering	FCCI-7765, 3 months after start of fingolimod treatment, CD14+ cells	GSM2157823	Gene Expression Omnibus	GSE81598	http://identifiers.org/geo/GSE81598	3 months after start of fingolimod treatment	CD14+ cells
QSCV-8684	Microarray hybridisation	HTA 2.0 microarray, gene version	Affymetrix	Data processing and filtering	QSCV-8684, baseline, CD19+ cells	GSM2157869	Gene Expression Omnibus	GSE81604	http://identifiers.org/geo/GSE81604	baseline	CD19+ cells
QSCV-8684	Microarray hybridisation	HTA 2.0 microarray, gene version	Affymetrix	Data processing and filtering	QSCV-8684, 1 day after start of fingolimod treatment, CD19+ cells	GSM2157870	Gene Expression Omnibus	GSE81604	http://identifiers.org/geo/GSE81604	1 day after start of fingolimod treatment	CD19+ cells
QSCV-8684	Microarray hybridisation	HTA 2.0 microarray, gene version	Affymetrix	Data processing and filtering	QSCV-8684, 3 months after start of fingolimod treatment, CD19+ cells	GSM2157871	Gene Expression Omnibus	GSE81604	http://identifiers.org/geo/GSE81604	3 months after start of fingolimod treatment	CD19+ cells
ANRT-6851	Microarray hybridisation	HTA 2.0 microarray, gene version	Affymetrix	Data processing and filtering	ANRT-6851, baseline, CD19+ cells	GSM2157872	Gene Expression Omnibus	GSE81604	http://identifiers.org/geo/GSE81604	baseline	CD19+ cells
ANRT-6851	Microarray hybridisation	HTA 2.0 microarray, gene version	Affymetrix	Data processing and filtering	ANRT-6851, 1 day after start of fingolimod treatment, CD19+ cells	GSM2157873	Gene Expression Omnibus	GSE81604	http://identifiers.org/geo/GSE81604	1 day after start of fingolimod treatment	CD19+ cells
ANRT-6851	Microarray hybridisation	HTA 2.0 microarray, gene version	Affymetrix	Data processing and filtering	ANRT-6851, 3 months after start of fingolimod treatment, CD19+ cells	GSM2157874	Gene Expression Omnibus	GSE81604	http://identifiers.org/geo/GSE81604	3 months after start of fingolimod treatment	CD19+ cells
YHCG-2832	Microarray hybridisation	HTA 2.0 microarray, gene version	Affymetrix	Data processing and filtering	YHCG-2832, baseline, CD19+ cells	GSM2157875	Gene Expression Omnibus	GSE81604	http://identifiers.org/geo/GSE81604	baseline	CD19+ cells
YHCG-2832	Microarray hybridisation	HTA 2.0 microarray, gene version	Affymetrix	Data processing and filtering	YHCG-2832, 1 day after start of fingolimod treatment, CD19+ cells	GSM2157876	Gene Expression Omnibus	GSE81604	http://identifiers.org/geo/GSE81604	1 day after start of fingolimod treatment	CD19+ cells
YHCG-2832	Microarray hybridisation	HTA 2.0 microarray, gene version	Affymetrix	Data processing and filtering	YHCG-2832, 3 months after start of fingolimod treatment, CD19+ cells	GSM2157877	Gene Expression Omnibus	GSE81604	http://identifiers.org/geo/GSE81604	3 months after start of fingolimod treatment	CD19+ cells
WKSB-4693	Microarray hybridisation	HTA 2.0 microarray, gene version	Affymetrix	Data processing and filtering	WKSB-4693, baseline, CD19+ cells	GSM2157878	Gene Expression Omnibus	GSE81604	http://identifiers.org/geo/GSE81604	baseline	CD19+ cells
WKSB-4693	Microarray hybridisation	HTA 2.0 microarray, gene version	Affymetrix	Data processing and filtering	WKSB-4693, 1 day after start of fingolimod treatment, CD19+ cells	GSM2157879	Gene Expression Omnibus	GSE81604	http://identifiers.org/geo/GSE81604	1 day after start of fingolimod treatment	CD19+ cells
WKSB-4693	Microarray hybridisation	HTA 2.0 microarray, gene version	Affymetrix	Data processing and filtering	WKSB-4693, 3 months after start of fingolimod treatment, CD19+ cells	GSM2157880	Gene Expression Omnibus	GSE81604	http://identifiers.org/geo/GSE81604	3 months after start of fingolimod treatment	CD19+ cells
SSBZ-7676	Microarray hybridisation	HTA 2.0 microarray, gene version	Affymetrix	Data processing and filtering	SSBZ-7676, baseline, CD19+ cells	GSM2157881	Gene Expression Omnibus	GSE81604	http://identifiers.org/geo/GSE81604	baseline	CD19+ cells
SSBZ-7676	Microarray hybridisation	HTA 2.0 microarray, gene version	Affymetrix	Data processing and filtering	SSBZ-7676, 1 day after start of fingolimod treatment, CD19+ cells	GSM2157882	Gene Expression Omnibus	GSE81604	http://identifiers.org/geo/GSE81604	1 day after start of fingolimod treatment	CD19+ cells
SSBZ-7676	Microarray hybridisation	HTA 2.0 microarray, gene version	Affymetrix	Data processing and filtering	SSBZ-7676, 3 months after start of fingolimod treatment, CD19+ cells	GSM2157883	Gene Expression Omnibus	GSE81604	http://identifiers.org/geo/GSE81604	3 months after start of fingolimod treatment	CD19+ cells
ESRN-3798	Microarray hybridisation	HTA 2.0 microarray, gene version	Affymetrix	Data processing and filtering	ESRN-3798, baseline, CD19+ cells	GSM2157884	Gene Expression Omnibus	GSE81604	http://identifiers.org/geo/GSE81604	baseline	CD19+ cells
ESRN-3798	Microarray hybridisation	HTA 2.0 microarray, gene version	Affymetrix	Data processing and filtering	ESRN-3798, 1 day after start of fingolimod treatment, CD19+ cells	GSM2157885	Gene Expression Omnibus	GSE81604	http://identifiers.org/geo/GSE81604	1 day after start of fingolimod treatment	CD19+ cells
ESRN-3798	Microarray hybridisation	HTA 2.0 microarray, gene version	Affymetrix	Data processing and filtering	ESRN-3798, 3 months after start of fingolimod treatment, CD19+ cells	GSM2157886	Gene Expression Omnibus	GSE81604	http://identifiers.org/geo/GSE81604	3 months after start of fingolimod treatment	CD19+ cells
DMPU-9668	Microarray hybridisation	HTA 2.0 microarray, gene version	Affymetrix	Data processing and filtering	DMPU-9668, baseline, CD19+ cells	GSM2157887	Gene Expression Omnibus	GSE81604	http://identifiers.org/geo/GSE81604	baseline	CD19+ cells
DMPU-9668	Microarray hybridisation	HTA 2.0 microarray, gene version	Affymetrix	Data processing and filtering	DMPU-9668, 1 day after start of fingolimod treatment, CD19+ cells	GSM2157888	Gene Expression Omnibus	GSE81604	http://identifiers.org/geo/GSE81604	1 day after start of fingolimod treatment	CD19+ cells
DMPU-9668	Microarray hybridisation	HTA 2.0 microarray, gene version	Affymetrix	Data processing and filtering	DMPU-9668, 3 months after start of fingolimod treatment, CD19+ cells	GSM2157889	Gene Expression Omnibus	GSE81604	http://identifiers.org/geo/GSE81604	3 months after start of fingolimod treatment	CD19+ cells
CFMJ-5805	Microarray hybridisation	HTA 2.0 microarray, gene version	Affymetrix	Data processing and filtering	CFMJ-5805, baseline, CD19+ cells	GSM2157890	Gene Expression Omnibus	GSE81604	http://identifiers.org/geo/GSE81604	baseline	CD19+ cells
CFMJ-5805	Microarray hybridisation	HTA 2.0 microarray, gene version	Affymetrix	Data processing and filtering	CFMJ-5805, 1 day after start of fingolimod treatment, CD19+ cells	GSM2157891	Gene Expression Omnibus	GSE81604	http://identifiers.org/geo/GSE81604	1 day after start of fingolimod treatment	CD19+ cells
CFMJ-5805	Microarray hybridisation	HTA 2.0 microarray, gene version	Affymetrix	Data processing and filtering	CFMJ-5805, 3 months after start of fingolimod treatment, CD19+ cells	GSM2157892	Gene Expression Omnibus	GSE81604	http://identifiers.org/geo/GSE81604	3 months after start of fingolimod treatment	CD19+ cells
RBTM-1672	Microarray hybridisation	HTA 2.0 microarray, gene version	Affymetrix	Data processing and filtering	RBTM-1672, baseline, CD19+ cells	GSM2157893	Gene Expression Omnibus	GSE81604	http://identifiers.org/geo/GSE81604	baseline	CD19+ cells
RBTM-1672	Microarray hybridisation	HTA 2.0 microarray, gene version	Affymetrix	Data processing and filtering	RBTM-1672, 1 day after start of fingolimod treatment, CD19+ cells	GSM2157894	Gene Expression Omnibus	GSE81604	http://identifiers.org/geo/GSE81604	1 day after start of fingolimod treatment	CD19+ cells
RBTM-1672	Microarray hybridisation	HTA 2.0 microarray, gene version	Affymetrix	Data processing and filtering	RBTM-1672, 3 months after start of fingolimod treatment, CD19+ cells	GSM2157895	Gene Expression Omnibus	GSE81604	http://identifiers.org/geo/GSE81604	3 months after start of fingolimod treatment	CD19+ cells
FCCI-7765	Microarray hybridisation	HTA 2.0 microarray, gene version	Affymetrix	Data processing and filtering	FCCI-7765, baseline, CD19+ cells	GSM2157896	Gene Expression Omnibus	GSE81604	http://identifiers.org/geo/GSE81604	baseline	CD19+ cells
FCCI-7765	Microarray hybridisation	HTA 2.0 microarray, gene version	Affymetrix	Data processing and filtering	FCCI-7765, 1 day after start of fingolimod treatment, CD19+ cells	GSM2157897	Gene Expression Omnibus	GSE81604	http://identifiers.org/geo/GSE81604	1 day after start of fingolimod treatment	CD19+ cells
FCCI-7765	Microarray hybridisation	HTA 2.0 microarray, gene version	Affymetrix	Data processing and filtering	FCCI-7765, 3 months after start of fingolimod treatment, CD19+ cells	GSM2157898	Gene Expression Omnibus	GSE81604	http://identifiers.org/geo/GSE81604	3 months after start of fingolimod treatment	CD19+ cells
QSCV-8684	Microarray hybridisation	HTA 2.0 microarray, gene version	Affymetrix	Data processing and filtering	QSCV-8684, baseline, CD56+ cells	GSM2159232	Gene Expression Omnibus	GSE81607	http://identifiers.org/geo/GSE81607	baseline	CD56+ cells
QSCV-8684	Microarray hybridisation	HTA 2.0 microarray, gene version	Affymetrix	Data processing and filtering	QSCV-8684, 1 day after start of fingolimod treatment, CD56+ cells	GSM2159233	Gene Expression Omnibus	GSE81607	http://identifiers.org/geo/GSE81607	1 day after start of fingolimod treatment	CD56+ cells
QSCV-8684	Microarray hybridisation	HTA 2.0 microarray, gene version	Affymetrix	Data processing and filtering	QSCV-8684, 3 months after start of fingolimod treatment, CD56+ cells	GSM2159234	Gene Expression Omnibus	GSE81607	http://identifiers.org/geo/GSE81607	3 months after start of fingolimod treatment	CD56+ cells
ANRT-6851	Microarray hybridisation	HTA 2.0 microarray, gene version	Affymetrix	Data processing and filtering	ANRT-6851, baseline, CD56+ cells	GSM2159236	Gene Expression Omnibus	GSE81607	http://identifiers.org/geo/GSE81607	baseline	CD56+ cells
ANRT-6851	Microarray hybridisation	HTA 2.0 microarray, gene version	Affymetrix	Data processing and filtering	ANRT-6851, 1 day after start of fingolimod treatment, CD56+ cells	GSM2159237	Gene Expression Omnibus	GSE81607	http://identifiers.org/geo/GSE81607	1 day after start of fingolimod treatment	CD56+ cells
ANRT-6851	Microarray hybridisation	HTA 2.0 microarray, gene version	Affymetrix	Data processing and filtering	ANRT-6851, 3 months after start of fingolimod treatment, CD56+ cells	GSM2159239	Gene Expression Omnibus	GSE81607	http://identifiers.org/geo/GSE81607	3 months after start of fingolimod treatment	CD56+ cells
YHCG-2832	Microarray hybridisation	HTA 2.0 microarray, gene version	Affymetrix	Data processing and filtering	YHCG-2832, baseline, CD56+ cells	GSM2159241	Gene Expression Omnibus	GSE81607	http://identifiers.org/geo/GSE81607	baseline	CD56+ cells
YHCG-2832	Microarray hybridisation	HTA 2.0 microarray, gene version	Affymetrix	Data processing and filtering	YHCG-2832, 1 day after start of fingolimod treatment, CD56+ cells	GSM2159242	Gene Expression Omnibus	GSE81607	http://identifiers.org/geo/GSE81607	1 day after start of fingolimod treatment	CD56+ cells
YHCG-2832	Microarray hybridisation	HTA 2.0 microarray, gene version	Affymetrix	Data processing and filtering	YHCG-2832, 3 months after start of fingolimod treatment, CD56+ cells	GSM2159244	Gene Expression Omnibus	GSE81607	http://identifiers.org/geo/GSE81607	3 months after start of fingolimod treatment	CD56+ cells
WKSB-4693	Microarray hybridisation	HTA 2.0 microarray, gene version	Affymetrix	Data processing and filtering	WKSB-4693, baseline, CD56+ cells	GSM2159246	Gene Expression Omnibus	GSE81607	http://identifiers.org/geo/GSE81607	baseline	CD56+ cells
WKSB-4693	Microarray hybridisation	HTA 2.0 microarray, gene version	Affymetrix	Data processing and filtering	WKSB-4693, 1 day after start of fingolimod treatment, CD56+ cells	GSM2159247	Gene Expression Omnibus	GSE81607	http://identifiers.org/geo/GSE81607	1 day after start of fingolimod treatment	CD56+ cells
WKSB-4693	Microarray hybridisation	HTA 2.0 microarray, gene version	Affymetrix	Data processing and filtering	WKSB-4693, 3 months after start of fingolimod treatment, CD56+ cells	GSM2159249	Gene Expression Omnibus	GSE81607	http://identifiers.org/geo/GSE81607	3 months after start of fingolimod treatment	CD56+ cells
SSBZ-7676	Microarray hybridisation	HTA 2.0 microarray, gene version	Affymetrix	Data processing and filtering	SSBZ-7676, baseline, CD56+ cells	GSM2159250	Gene Expression Omnibus	GSE81607	http://identifiers.org/geo/GSE81607	baseline	CD56+ cells
SSBZ-7676	Microarray hybridisation	HTA 2.0 microarray, gene version	Affymetrix	Data processing and filtering	SSBZ-7676, 1 day after start of fingolimod treatment, CD56+ cells	GSM2159252	Gene Expression Omnibus	GSE81607	http://identifiers.org/geo/GSE81607	1 day after start of fingolimod treatment	CD56+ cells
SSBZ-7676	Microarray hybridisation	HTA 2.0 microarray, gene version	Affymetrix	Data processing and filtering	SSBZ-7676, 3 months after start of fingolimod treatment, CD56+ cells	GSM2159253	Gene Expression Omnibus	GSE81607	http://identifiers.org/geo/GSE81607	3 months after start of fingolimod treatment	CD56+ cells
XBOH-5819	Microarray hybridisation	HTA 2.0 microarray, gene version	Affymetrix	Data processing and filtering	XBOH-5819, baseline, CD56+ cells	GSM2159255	Gene Expression Omnibus	GSE81607	http://identifiers.org/geo/GSE81607	baseline	CD56+ cells
XBOH-5819	Microarray hybridisation	HTA 2.0 microarray, gene version	Affymetrix	Data processing and filtering	XBOH-5819, 1 day after start of fingolimod treatment, CD56+ cells	GSM2159257	Gene Expression Omnibus	GSE81607	http://identifiers.org/geo/GSE81607	1 day after start of fingolimod treatment	CD56+ cells
XBOH-5819	Microarray hybridisation	HTA 2.0 microarray, gene version	Affymetrix	Data processing and filtering	XBOH-5819, 3 months after start of fingolimod treatment, CD56+ cells	GSM2159259	Gene Expression Omnibus	GSE81607	http://identifiers.org/geo/GSE81607	3 months after start of fingolimod treatment	CD56+ cells
ESRN-3798	Microarray hybridisation	HTA 2.0 microarray, gene version	Affymetrix	Data processing and filtering	ESRN-3798, baseline, CD56+ cells	GSM2159260	Gene Expression Omnibus	GSE81607	http://identifiers.org/geo/GSE81607	baseline	CD56+ cells
ESRN-3798	Microarray hybridisation	HTA 2.0 microarray, gene version	Affymetrix	Data processing and filtering	ESRN-3798, 1 day after start of fingolimod treatment, CD56+ cells	GSM2159262	Gene Expression Omnibus	GSE81607	http://identifiers.org/geo/GSE81607	1 day after start of fingolimod treatment	CD56+ cells
ESRN-3798	Microarray hybridisation	HTA 2.0 microarray, gene version	Affymetrix	Data processing and filtering	ESRN-3798, 3 months after start of fingolimod treatment, CD56+ cells	GSM2159264	Gene Expression Omnibus	GSE81607	http://identifiers.org/geo/GSE81607	3 months after start of fingolimod treatment	CD56+ cells
CFMJ-5805	Microarray hybridisation	HTA 2.0 microarray, gene version	Affymetrix	Data processing and filtering	CFMJ-5805, baseline, CD56+ cells	GSM2159265	Gene Expression Omnibus	GSE81607	http://identifiers.org/geo/GSE81607	baseline	CD56+ cells
CFMJ-5805	Microarray hybridisation	HTA 2.0 microarray, gene version	Affymetrix	Data processing and filtering	CFMJ-5805, 1 day after start of fingolimod treatment, CD56+ cells	GSM2159267	Gene Expression Omnibus	GSE81607	http://identifiers.org/geo/GSE81607	1 day after start of fingolimod treatment	CD56+ cells
CFMJ-5805	Microarray hybridisation	HTA 2.0 microarray, gene version	Affymetrix	Data processing and filtering	CFMJ-5805, 3 months after start of fingolimod treatment, CD56+ cells	GSM2159268	Gene Expression Omnibus	GSE81607	http://identifiers.org/geo/GSE81607	3 months after start of fingolimod treatment	CD56+ cells
RBTM-1672	Microarray hybridisation	HTA 2.0 microarray, gene version	Affymetrix	Data processing and filtering	RBTM-1672, baseline, CD56+ cells	GSM2159270	Gene Expression Omnibus	GSE81607	http://identifiers.org/geo/GSE81607	baseline	CD56+ cells
RBTM-1672	Microarray hybridisation	HTA 2.0 microarray, gene version	Affymetrix	Data processing and filtering	RBTM-1672, 1 day after start of fingolimod treatment, CD56+ cells	GSM2159272	Gene Expression Omnibus	GSE81607	http://identifiers.org/geo/GSE81607	1 day after start of fingolimod treatment	CD56+ cells
RBTM-1672	Microarray hybridisation	HTA 2.0 microarray, gene version	Affymetrix	Data processing and filtering	RBTM-1672, 3 months after start of fingolimod treatment, CD56+ cells	GSM2159273	Gene Expression Omnibus	GSE81607	http://identifiers.org/geo/GSE81607	3 months after start of fingolimod treatment	CD56+ cells
FCCI-7765	Microarray hybridisation	HTA 2.0 microarray, gene version	Affymetrix	Data processing and filtering	FCCI-7765, baseline, CD56+ cells	GSM2159275	Gene Expression Omnibus	GSE81607	http://identifiers.org/geo/GSE81607	baseline	CD56+ cells
FCCI-7765	Microarray hybridisation	HTA 2.0 microarray, gene version	Affymetrix	Data processing and filtering	FCCI-7765, 1 day after start of fingolimod treatment, CD56+ cells	GSM2159276	Gene Expression Omnibus	GSE81607	http://identifiers.org/geo/GSE81607	1 day after start of fingolimod treatment	CD56+ cells
FCCI-7765	Microarray hybridisation	HTA 2.0 microarray, gene version	Affymetrix	Data processing and filtering	FCCI-7765, 3 months after start of fingolimod treatment, CD56+ cells	GSM2159278	Gene Expression Omnibus	GSE81607	http://identifiers.org/geo/GSE81607	3 months after start of fingolimod treatment	CD56+ cells
