# Supplementary material for: Microarray data of transcriptome shifts in blood cell subsets during S1P receptor modulator therapy
Source: Sci Data. 2018 Jul 24;5:180145. doi: 10.1038/sdata.2018.145 (PMC6057441; doi:10.1038/sdata.2018.145)
Supplement: Supplementary file 1 [file sdata2018145-isa1.zip › a_exon_Koczan.txt]

Sample Name	Protocol REF	Parameter Value[microarray]	Parameter Value[manufacturer]	Protocol REF	Assay Name	Raw Data File	Comment[Data Repository]	Comment[Data Record Accession]	Comment[Data Record URI]	Factor Value[sampling time point]	Factor Value[cell type]
QSCV-8684	Microarray hybridisation	HTA 2.0 microarray, exon version	Affymetrix	Data processing and filtering	QSCV-8684, baseline, CD4+ cells	GSM1884983	Gene Expression Omnibus	GSE73080	http://identifiers.org/geo/GSE73080	baseline	CD4+ cells
QSCV-8684	Microarray hybridisation	HTA 2.0 microarray, exon version	Affymetrix	Data processing and filtering	QSCV-8684, 1 day after start of fingolimod treatment, CD4+ cells	GSM1884984	Gene Expression Omnibus	GSE73080	http://identifiers.org/geo/GSE73080	1 day after start of fingolimod treatment	CD4+ cells
QSCV-8684	Microarray hybridisation	HTA 2.0 microarray, exon version	Affymetrix	Data processing and filtering	QSCV-8684, 3 months after start of fingolimod treatment, CD4+ cells	GSM1884985	Gene Expression Omnibus	GSE73080	http://identifiers.org/geo/GSE73080	3 months after start of fingolimod treatment	CD4+ cells
ANRT-6851	Microarray hybridisation	HTA 2.0 microarray, exon version	Affymetrix	Data processing and filtering	ANRT-6851, baseline, CD4+ cells	GSM1884986	Gene Expression Omnibus	GSE73080	http://identifiers.org/geo/GSE73080	baseline	CD4+ cells
ANRT-6851	Microarray hybridisation	HTA 2.0 microarray, exon version	Affymetrix	Data processing and filtering	ANRT-6851, 1 day after start of fingolimod treatment, CD4+ cells	GSM1884987	Gene Expression Omnibus	GSE73080	http://identifiers.org/geo/GSE73080	1 day after start of fingolimod treatment	CD4+ cells
ANRT-6851	Microarray hybridisation	HTA 2.0 microarray, exon version	Affymetrix	Data processing and filtering	ANRT-6851, 3 months after start of fingolimod treatment, CD4+ cells	GSM1884988	Gene Expression Omnibus	GSE73080	http://identifiers.org/geo/GSE73080	3 months after start of fingolimod treatment	CD4+ cells
YHCG-2832	Microarray hybridisation	HTA 2.0 microarray, exon version	Affymetrix	Data processing and filtering	YHCG-2832, baseline, CD4+ cells	GSM1884989	Gene Expression Omnibus	GSE73080	http://identifiers.org/geo/GSE73080	baseline	CD4+ cells
YHCG-2832	Microarray hybridisation	HTA 2.0 microarray, exon version	Affymetrix	Data processing and filtering	YHCG-2832, 1 day after start of fingolimod treatment, CD4+ cells	GSM1884990	Gene Expression Omnibus	GSE73080	http://identifiers.org/geo/GSE73080	1 day after start of fingolimod treatment	CD4+ cells
YHCG-2832	Microarray hybridisation	HTA 2.0 microarray, exon version	Affymetrix	Data processing and filtering	YHCG-2832, 3 months after start of fingolimod treatment, CD4+ cells	GSM1884991	Gene Expression Omnibus	GSE73080	http://identifiers.org/geo/GSE73080	3 months after start of fingolimod treatment	CD4+ cells
WKSB-4693	Microarray hybridisation	HTA 2.0 microarray, exon version	Affymetrix	Data processing and filtering	WKSB-4693, baseline, CD4+ cells	GSM1884992	Gene Expression Omnibus	GSE73080	http://identifiers.org/geo/GSE73080	baseline	CD4+ cells
WKSB-4693	Microarray hybridisation	HTA 2.0 microarray, exon version	Affymetrix	Data processing and filtering	WKSB-4693, 1 day after start of fingolimod treatment, CD4+ cells	GSM1884993	Gene Expression Omnibus	GSE73080	http://identifiers.org/geo/GSE73080	1 day after start of fingolimod treatment	CD4+ cells
WKSB-4693	Microarray hybridisation	HTA 2.0 microarray, exon version	Affymetrix	Data processing and filtering	WKSB-4693, 3 months after start of fingolimod treatment, CD4+ cells	GSM1884994	Gene Expression Omnibus	GSE73080	http://identifiers.org/geo/GSE73080	3 months after start of fingolimod treatment	CD4+ cells
SSBZ-7676	Microarray hybridisation	HTA 2.0 microarray, exon version	Affymetrix	Data processing and filtering	SSBZ-7676, baseline, CD4+ cells	GSM1884995	Gene Expression Omnibus	GSE73080	http://identifiers.org/geo/GSE73080	baseline	CD4+ cells
SSBZ-7676	Microarray hybridisation	HTA 2.0 microarray, exon version	Affymetrix	Data processing and filtering	SSBZ-7676, 1 day after start of fingolimod treatment, CD4+ cells	GSM1884996	Gene Expression Omnibus	GSE73080	http://identifiers.org/geo/GSE73080	1 day after start of fingolimod treatment	CD4+ cells
SSBZ-7676	Microarray hybridisation	HTA 2.0 microarray, exon version	Affymetrix	Data processing and filtering	SSBZ-7676, 3 months after start of fingolimod treatment, CD4+ cells	GSM1884997	Gene Expression Omnibus	GSE73080	http://identifiers.org/geo/GSE73080	3 months after start of fingolimod treatment	CD4+ cells
ESRN-3798	Microarray hybridisation	HTA 2.0 microarray, exon version	Affymetrix	Data processing and filtering	ESRN-3798, baseline, CD4+ cells	GSM1884998	Gene Expression Omnibus	GSE73080	http://identifiers.org/geo/GSE73080	baseline	CD4+ cells
ESRN-3798	Microarray hybridisation	HTA 2.0 microarray, exon version	Affymetrix	Data processing and filtering	ESRN-3798, 1 day after start of fingolimod treatment, CD4+ cells	GSM1884999	Gene Expression Omnibus	GSE73080	http://identifiers.org/geo/GSE73080	1 day after start of fingolimod treatment	CD4+ cells
ESRN-3798	Microarray hybridisation	HTA 2.0 microarray, exon version	Affymetrix	Data processing and filtering	ESRN-3798, 3 months after start of fingolimod treatment, CD4+ cells	GSM1885000	Gene Expression Omnibus	GSE73080	http://identifiers.org/geo/GSE73080	3 months after start of fingolimod treatment	CD4+ cells
DMPU-9668	Microarray hybridisation	HTA 2.0 microarray, exon version	Affymetrix	Data processing and filtering	DMPU-9668, baseline, CD4+ cells	GSM1885001	Gene Expression Omnibus	GSE73080	http://identifiers.org/geo/GSE73080	baseline	CD4+ cells
DMPU-9668	Microarray hybridisation	HTA 2.0 microarray, exon version	Affymetrix	Data processing and filtering	DMPU-9668, 1 day after start of fingolimod treatment, CD4+ cells	GSM1885002	Gene Expression Omnibus	GSE73080	http://identifiers.org/geo/GSE73080	1 day after start of fingolimod treatment	CD4+ cells
DMPU-9668	Microarray hybridisation	HTA 2.0 microarray, exon version	Affymetrix	Data processing and filtering	DMPU-9668, 3 months after start of fingolimod treatment, CD4+ cells	GSM1885003	Gene Expression Omnibus	GSE73080	http://identifiers.org/geo/GSE73080	3 months after start of fingolimod treatment	CD4+ cells
CFMJ-5805	Microarray hybridisation	HTA 2.0 microarray, exon version	Affymetrix	Data processing and filtering	CFMJ-5805, baseline, CD4+ cells	GSM1885004	Gene Expression Omnibus	GSE73080	http://identifiers.org/geo/GSE73080	baseline	CD4+ cells
CFMJ-5805	Microarray hybridisation	HTA 2.0 microarray, exon version	Affymetrix	Data processing and filtering	CFMJ-5805, 1 day after start of fingolimod treatment, CD4+ cells	GSM1885005	Gene Expression Omnibus	GSE73080	http://identifiers.org/geo/GSE73080	1 day after start of fingolimod treatment	CD4+ cells
CFMJ-5805	Microarray hybridisation	HTA 2.0 microarray, exon version	Affymetrix	Data processing and filtering	CFMJ-5805, 3 months after start of fingolimod treatment, CD4+ cells	GSM1885006	Gene Expression Omnibus	GSE73080	http://identifiers.org/geo/GSE73080	3 months after start of fingolimod treatment	CD4+ cells
RBTM-1672	Microarray hybridisation	HTA 2.0 microarray, exon version	Affymetrix	Data processing and filtering	RBTM-1672, baseline, CD4+ cells	GSM1885007	Gene Expression Omnibus	GSE73080	http://identifiers.org/geo/GSE73080	baseline	CD4+ cells
RBTM-1672	Microarray hybridisation	HTA 2.0 microarray, exon version	Affymetrix	Data processing and filtering	RBTM-1672, 1 day after start of fingolimod treatment, CD4+ cells	GSM1885008	Gene Expression Omnibus	GSE73080	http://identifiers.org/geo/GSE73080	1 day after start of fingolimod treatment	CD4+ cells
RBTM-1672	Microarray hybridisation	HTA 2.0 microarray, exon version	Affymetrix	Data processing and filtering	RBTM-1672, 3 months after start of fingolimod treatment, CD4+ cells	GSM1885009	Gene Expression Omnibus	GSE73080	http://identifiers.org/geo/GSE73080	3 months after start of fingolimod treatment	CD4+ cells
FCCI-7765	Microarray hybridisation	HTA 2.0 microarray, exon version	Affymetrix	Data processing and filtering	FCCI-7765, baseline, CD4+ cells	GSM1885010	Gene Expression Omnibus	GSE73080	http://identifiers.org/geo/GSE73080	baseline	CD4+ cells
FCCI-7765	Microarray hybridisation	HTA 2.0 microarray, exon version	Affymetrix	Data processing and filtering	FCCI-7765, 1 day after start of fingolimod treatment, CD4+ cells	GSM1885011	Gene Expression Omnibus	GSE73080	http://identifiers.org/geo/GSE73080	1 day after start of fingolimod treatment	CD4+ cells
FCCI-7765	Microarray hybridisation	HTA 2.0 microarray, exon version	Affymetrix	Data processing and filtering	FCCI-7765, 3 months after start of fingolimod treatment, CD4+ cells	GSM1885012	Gene Expression Omnibus	GSE73080	http://identifiers.org/geo/GSE73080	3 months after start of fingolimod treatment	CD4+ cells
QSCV-8684	Microarray hybridisation	HTA 2.0 microarray, exon version	Affymetrix	Data processing and filtering	QSCV-8684, baseline, CD8+ cells	GSM1888109	Gene Expression Omnibus	GSE73172	http://identifiers.org/geo/GSE73172	baseline	CD8+ cells
QSCV-8684	Microarray hybridisation	HTA 2.0 microarray, exon version	Affymetrix	Data processing and filtering	QSCV-8684, 1 day after start of fingolimod treatment, CD8+ cells	GSM1888110	Gene Expression Omnibus	GSE73172	http://identifiers.org/geo/GSE73172	1 day after start of fingolimod treatment	CD8+ cells
QSCV-8684	Microarray hybridisation	HTA 2.0 microarray, exon version	Affymetrix	Data processing and filtering	QSCV-8684, 3 months after start of fingolimod treatment, CD8+ cells	GSM1888111	Gene Expression Omnibus	GSE73172	http://identifiers.org/geo/GSE73172	3 months after start of fingolimod treatment	CD8+ cells
YHCG-2832	Microarray hybridisation	HTA 2.0 microarray, exon version	Affymetrix	Data processing and filtering	YHCG-2832, baseline, CD8+ cells	GSM1888112	Gene Expression Omnibus	GSE73172	http://identifiers.org/geo/GSE73172	baseline	CD8+ cells
YHCG-2832	Microarray hybridisation	HTA 2.0 microarray, exon version	Affymetrix	Data processing and filtering	YHCG-2832, 1 day after start of fingolimod treatment, CD8+ cells	GSM1888113	Gene Expression Omnibus	GSE73172	http://identifiers.org/geo/GSE73172	1 day after start of fingolimod treatment	CD8+ cells
YHCG-2832	Microarray hybridisation	HTA 2.0 microarray, exon version	Affymetrix	Data processing and filtering	YHCG-2832, 3 months after start of fingolimod treatment, CD8+ cells	GSM1888114	Gene Expression Omnibus	GSE73172	http://identifiers.org/geo/GSE73172	3 months after start of fingolimod treatment	CD8+ cells
WKSB-4693	Microarray hybridisation	HTA 2.0 microarray, exon version	Affymetrix	Data processing and filtering	WKSB-4693, baseline, CD8+ cells	GSM1888115	Gene Expression Omnibus	GSE73172	http://identifiers.org/geo/GSE73172	baseline	CD8+ cells
WKSB-4693	Microarray hybridisation	HTA 2.0 microarray, exon version	Affymetrix	Data processing and filtering	WKSB-4693, 1 day after start of fingolimod treatment, CD8+ cells	GSM1888116	Gene Expression Omnibus	GSE73172	http://identifiers.org/geo/GSE73172	1 day after start of fingolimod treatment	CD8+ cells
WKSB-4693	Microarray hybridisation	HTA 2.0 microarray, exon version	Affymetrix	Data processing and filtering	WKSB-4693, 3 months after start of fingolimod treatment, CD8+ cells	GSM1888117	Gene Expression Omnibus	GSE73172	http://identifiers.org/geo/GSE73172	3 months after start of fingolimod treatment	CD8+ cells
SSBZ-7676	Microarray hybridisation	HTA 2.0 microarray, exon version	Affymetrix	Data processing and filtering	SSBZ-7676, baseline, CD8+ cells	GSM1888118	Gene Expression Omnibus	GSE73172	http://identifiers.org/geo/GSE73172	baseline	CD8+ cells
SSBZ-7676	Microarray hybridisation	HTA 2.0 microarray, exon version	Affymetrix	Data processing and filtering	SSBZ-7676, 1 day after start of fingolimod treatment, CD8+ cells	GSM1888119	Gene Expression Omnibus	GSE73172	http://identifiers.org/geo/GSE73172	1 day after start of fingolimod treatment	CD8+ cells
SSBZ-7676	Microarray hybridisation	HTA 2.0 microarray, exon version	Affymetrix	Data processing and filtering	SSBZ-7676, 3 months after start of fingolimod treatment, CD8+ cells	GSM1888120	Gene Expression Omnibus	GSE73172	http://identifiers.org/geo/GSE73172	3 months after start of fingolimod treatment	CD8+ cells
XBOH-5819	Microarray hybridisation	HTA 2.0 microarray, exon version	Affymetrix	Data processing and filtering	XBOH-5819, baseline, CD8+ cells	GSM1888121	Gene Expression Omnibus	GSE73172	http://identifiers.org/geo/GSE73172	baseline	CD8+ cells
XBOH-5819	Microarray hybridisation	HTA 2.0 microarray, exon version	Affymetrix	Data processing and filtering	XBOH-5819, 1 day after start of fingolimod treatment, CD8+ cells	GSM1888122	Gene Expression Omnibus	GSE73172	http://identifiers.org/geo/GSE73172	1 day after start of fingolimod treatment	CD8+ cells
XBOH-5819	Microarray hybridisation	HTA 2.0 microarray, exon version	Affymetrix	Data processing and filtering	XBOH-5819, 3 months after start of fingolimod treatment, CD8+ cells	GSM1888123	Gene Expression Omnibus	GSE73172	http://identifiers.org/geo/GSE73172	3 months after start of fingolimod treatment	CD8+ cells
ESRN-3798	Microarray hybridisation	HTA 2.0 microarray, exon version	Affymetrix	Data processing and filtering	ESRN-3798, baseline, CD8+ cells	GSM1888124	Gene Expression Omnibus	GSE73172	http://identifiers.org/geo/GSE73172	baseline	CD8+ cells
ESRN-3798	Microarray hybridisation	HTA 2.0 microarray, exon version	Affymetrix	Data processing and filtering	ESRN-3798, 1 day after start of fingolimod treatment, CD8+ cells	GSM1888125	Gene Expression Omnibus	GSE73172	http://identifiers.org/geo/GSE73172	1 day after start of fingolimod treatment	CD8+ cells
ESRN-3798	Microarray hybridisation	HTA 2.0 microarray, exon version	Affymetrix	Data processing and filtering	ESRN-3798, 3 months after start of fingolimod treatment, CD8+ cells	GSM1888126	Gene Expression Omnibus	GSE73172	http://identifiers.org/geo/GSE73172	3 months after start of fingolimod treatment	CD8+ cells
DMPU-9668	Microarray hybridisation	HTA 2.0 microarray, exon version	Affymetrix	Data processing and filtering	DMPU-9668, baseline, CD8+ cells	GSM1888127	Gene Expression Omnibus	GSE73172	http://identifiers.org/geo/GSE73172	baseline	CD8+ cells
DMPU-9668	Microarray hybridisation	HTA 2.0 microarray, exon version	Affymetrix	Data processing and filtering	DMPU-9668, 1 day after start of fingolimod treatment, CD8+ cells	GSM1888128	Gene Expression Omnibus	GSE73172	http://identifiers.org/geo/GSE73172	1 day after start of fingolimod treatment	CD8+ cells
DMPU-9668	Microarray hybridisation	HTA 2.0 microarray, exon version	Affymetrix	Data processing and filtering	DMPU-9668, 3 months after start of fingolimod treatment, CD8+ cells	GSM1888129	Gene Expression Omnibus	GSE73172	http://identifiers.org/geo/GSE73172	3 months after start of fingolimod treatment	CD8+ cells
CFMJ-5805	Microarray hybridisation	HTA 2.0 microarray, exon version	Affymetrix	Data processing and filtering	CFMJ-5805, baseline, CD8+ cells	GSM1888130	Gene Expression Omnibus	GSE73172	http://identifiers.org/geo/GSE73172	baseline	CD8+ cells
CFMJ-5805	Microarray hybridisation	HTA 2.0 microarray, exon version	Affymetrix	Data processing and filtering	CFMJ-5805, 1 day after start of fingolimod treatment, CD8+ cells	GSM1888131	Gene Expression Omnibus	GSE73172	http://identifiers.org/geo/GSE73172	1 day after start of fingolimod treatment	CD8+ cells
CFMJ-5805	Microarray hybridisation	HTA 2.0 microarray, exon version	Affymetrix	Data processing and filtering	CFMJ-5805, 3 months after start of fingolimod treatment, CD8+ cells	GSM1888132	Gene Expression Omnibus	GSE73172	http://identifiers.org/geo/GSE73172	3 months after start of fingolimod treatment	CD8+ cells
RBTM-1672	Microarray hybridisation	HTA 2.0 microarray, exon version	Affymetrix	Data processing and filtering	RBTM-1672, baseline, CD8+ cells	GSM1888133	Gene Expression Omnibus	GSE73172	http://identifiers.org/geo/GSE73172	baseline	CD8+ cells
RBTM-1672	Microarray hybridisation	HTA 2.0 microarray, exon version	Affymetrix	Data processing and filtering	RBTM-1672, 1 day after start of fingolimod treatment, CD8+ cells	GSM1888134	Gene Expression Omnibus	GSE73172	http://identifiers.org/geo/GSE73172	1 day after start of fingolimod treatment	CD8+ cells
RBTM-1672	Microarray hybridisation	HTA 2.0 microarray, exon version	Affymetrix	Data processing and filtering	RBTM-1672, 3 months after start of fingolimod treatment, CD8+ cells	GSM1888135	Gene Expression Omnibus	GSE73172	http://identifiers.org/geo/GSE73172	3 months after start of fingolimod treatment	CD8+ cells
FCCI-7765	Microarray hybridisation	HTA 2.0 microarray, exon version	Affymetrix	Data processing and filtering	FCCI-7765, baseline, CD8+ cells	GSM1888136	Gene Expression Omnibus	GSE73172	http://identifiers.org/geo/GSE73172	baseline	CD8+ cells
FCCI-7765	Microarray hybridisation	HTA 2.0 microarray, exon version	Affymetrix	Data processing and filtering	FCCI-7765, 1 day after start of fingolimod treatment, CD8+ cells	GSM1888137	Gene Expression Omnibus	GSE73172	http://identifiers.org/geo/GSE73172	1 day after start of fingolimod treatment	CD8+ cells
FCCI-7765	Microarray hybridisation	HTA 2.0 microarray, exon version	Affymetrix	Data processing and filtering	FCCI-7765, 3 months after start of fingolimod treatment, CD8+ cells	GSM1888138	Gene Expression Omnibus	GSE73172	http://identifiers.org/geo/GSE73172	3 months after start of fingolimod treatment	CD8+ cells
QSCV-8684	Microarray hybridisation	HTA 2.0 microarray, exon version	Affymetrix	Data processing and filtering	QSCV-8684, baseline, CD14+ cells	GSM2157839	Gene Expression Omnibus	GSE81603	http://identifiers.org/geo/GSE81603	baseline	CD14+ cells
QSCV-8684	Microarray hybridisation	HTA 2.0 microarray, exon version	Affymetrix	Data processing and filtering	QSCV-8684, 1 day after start of fingolimod treatment, CD14+ cells	GSM2157840	Gene Expression Omnibus	GSE81603	http://identifiers.org/geo/GSE81603	1 day after start of fingolimod treatment	CD14+ cells
QSCV-8684	Microarray hybridisation	HTA 2.0 microarray, exon version	Affymetrix	Data processing and filtering	QSCV-8684, 3 months after start of fingolimod treatment, CD14+ cells	GSM2157841	Gene Expression Omnibus	GSE81603	http://identifiers.org/geo/GSE81603	3 months after start of fingolimod treatment	CD14+ cells
ANRT-6851	Microarray hybridisation	HTA 2.0 microarray, exon version	Affymetrix	Data processing and filtering	ANRT-6851, baseline, CD14+ cells	GSM2157842	Gene Expression Omnibus	GSE81603	http://identifiers.org/geo/GSE81603	baseline	CD14+ cells
ANRT-6851	Microarray hybridisation	HTA 2.0 microarray, exon version	Affymetrix	Data processing and filtering	ANRT-6851, 1 day after start of fingolimod treatment, CD14+ cells	GSM2157843	Gene Expression Omnibus	GSE81603	http://identifiers.org/geo/GSE81603	1 day after start of fingolimod treatment	CD14+ cells
ANRT-6851	Microarray hybridisation	HTA 2.0 microarray, exon version	Affymetrix	Data processing and filtering	ANRT-6851, 3 months after start of fingolimod treatment, CD14+ cells	GSM2157844	Gene Expression Omnibus	GSE81603	http://identifiers.org/geo/GSE81603	3 months after start of fingolimod treatment	CD14+ cells
YHCG-2832	Microarray hybridisation	HTA 2.0 microarray, exon version	Affymetrix	Data processing and filtering	YHCG-2832, baseline, CD14+ cells	GSM2157845	Gene Expression Omnibus	GSE81603	http://identifiers.org/geo/GSE81603	baseline	CD14+ cells
YHCG-2832	Microarray hybridisation	HTA 2.0 microarray, exon version	Affymetrix	Data processing and filtering	YHCG-2832, 1 day after start of fingolimod treatment, CD14+ cells	GSM2157846	Gene Expression Omnibus	GSE81603	http://identifiers.org/geo/GSE81603	1 day after start of fingolimod treatment	CD14+ cells
YHCG-2832	Microarray hybridisation	HTA 2.0 microarray, exon version	Affymetrix	Data processing and filtering	YHCG-2832, 3 months after start of fingolimod treatment, CD14+ cells	GSM2157847	Gene Expression Omnibus	GSE81603	http://identifiers.org/geo/GSE81603	3 months after start of fingolimod treatment	CD14+ cells
WKSB-4693	Microarray hybridisation	HTA 2.0 microarray, exon version	Affymetrix	Data processing and filtering	WKSB-4693, baseline, CD14+ cells	GSM2157848	Gene Expression Omnibus	GSE81603	http://identifiers.org/geo/GSE81603	baseline	CD14+ cells
WKSB-4693	Microarray hybridisation	HTA 2.0 microarray, exon version	Affymetrix	Data processing and filtering	WKSB-4693, 1 day after start of fingolimod treatment, CD14+ cells	GSM2157849	Gene Expression Omnibus	GSE81603	http://identifiers.org/geo/GSE81603	1 day after start of fingolimod treatment	CD14+ cells
WKSB-4693	Microarray hybridisation	HTA 2.0 microarray, exon version	Affymetrix	Data processing and filtering	WKSB-4693, 3 months after start of fingolimod treatment, CD14+ cells	GSM2157850	Gene Expression Omnibus	GSE81603	http://identifiers.org/geo/GSE81603	3 months after start of fingolimod treatment	CD14+ cells
SSBZ-7676	Microarray hybridisation	HTA 2.0 microarray, exon version	Affymetrix	Data processing and filtering	SSBZ-7676, baseline, CD14+ cells	GSM2157851	Gene Expression Omnibus	GSE81603	http://identifiers.org/geo/GSE81603	baseline	CD14+ cells
SSBZ-7676	Microarray hybridisation	HTA 2.0 microarray, exon version	Affymetrix	Data processing and filtering	SSBZ-7676, 1 day after start of fingolimod treatment, CD14+ cells	GSM2157852	Gene Expression Omnibus	GSE81603	http://identifiers.org/geo/GSE81603	1 day after start of fingolimod treatment	CD14+ cells
SSBZ-7676	Microarray hybridisation	HTA 2.0 microarray, exon version	Affymetrix	Data processing and filtering	SSBZ-7676, 3 months after start of fingolimod treatment, CD14+ cells	GSM2157853	Gene Expression Omnibus	GSE81603	http://identifiers.org/geo/GSE81603	3 months after start of fingolimod treatment	CD14+ cells
ESRN-3798	Microarray hybridisation	HTA 2.0 microarray, exon version	Affymetrix	Data processing and filtering	ESRN-3798, baseline, CD14+ cells	GSM2157854	Gene Expression Omnibus	GSE81603	http://identifiers.org/geo/GSE81603	baseline	CD14+ cells
ESRN-3798	Microarray hybridisation	HTA 2.0 microarray, exon version	Affymetrix	Data processing and filtering	ESRN-3798, 1 day after start of fingolimod treatment, CD14+ cells	GSM2157855	Gene Expression Omnibus	GSE81603	http://identifiers.org/geo/GSE81603	1 day after start of fingolimod treatment	CD14+ cells
ESRN-3798	Microarray hybridisation	HTA 2.0 microarray, exon version	Affymetrix	Data processing and filtering	ESRN-3798, 3 months after start of fingolimod treatment, CD14+ cells	GSM2157856	Gene Expression Omnibus	GSE81603	http://identifiers.org/geo/GSE81603	3 months after start of fingolimod treatment	CD14+ cells
DMPU-9668	Microarray hybridisation	HTA 2.0 microarray, exon version	Affymetrix	Data processing and filtering	DMPU-9668, baseline, CD14+ cells	GSM2157857	Gene Expression Omnibus	GSE81603	http://identifiers.org/geo/GSE81603	baseline	CD14+ cells
DMPU-9668	Microarray hybridisation	HTA 2.0 microarray, exon version	Affymetrix	Data processing and filtering	DMPU-9668, 1 day after start of fingolimod treatment, CD14+ cells	GSM2157858	Gene Expression Omnibus	GSE81603	http://identifiers.org/geo/GSE81603	1 day after start of fingolimod treatment	CD14+ cells
DMPU-9668	Microarray hybridisation	HTA 2.0 microarray, exon version	Affymetrix	Data processing and filtering	DMPU-9668, 3 months after start of fingolimod treatment, CD14+ cells	GSM2157859	Gene Expression Omnibus	GSE81603	http://identifiers.org/geo/GSE81603	3 months after start of fingolimod treatment	CD14+ cells
CFMJ-5805	Microarray hybridisation	HTA 2.0 microarray, exon version	Affymetrix	Data processing and filtering	CFMJ-5805, baseline, CD14+ cells	GSM2157860	Gene Expression Omnibus	GSE81603	http://identifiers.org/geo/GSE81603	baseline	CD14+ cells
CFMJ-5805	Microarray hybridisation	HTA 2.0 microarray, exon version	Affymetrix	Data processing and filtering	CFMJ-5805, 1 day after start of fingolimod treatment, CD14+ cells	GSM2157861	Gene Expression Omnibus	GSE81603	http://identifiers.org/geo/GSE81603	1 day after start of fingolimod treatment	CD14+ cells
CFMJ-5805	Microarray hybridisation	HTA 2.0 microarray, exon version	Affymetrix	Data processing and filtering	CFMJ-5805, 3 months after start of fingolimod treatment, CD14+ cells	GSM2157862	Gene Expression Omnibus	GSE81603	http://identifiers.org/geo/GSE81603	3 months after start of fingolimod treatment	CD14+ cells
RBTM-1672	Microarray hybridisation	HTA 2.0 microarray, exon version	Affymetrix	Data processing and filtering	RBTM-1672, baseline, CD14+ cells	GSM2157863	Gene Expression Omnibus	GSE81603	http://identifiers.org/geo/GSE81603	baseline	CD14+ cells
RBTM-1672	Microarray hybridisation	HTA 2.0 microarray, exon version	Affymetrix	Data processing and filtering	RBTM-1672, 1 day after start of fingolimod treatment, CD14+ cells	GSM2157864	Gene Expression Omnibus	GSE81603	http://identifiers.org/geo/GSE81603	1 day after start of fingolimod treatment	CD14+ cells
RBTM-1672	Microarray hybridisation	HTA 2.0 microarray, exon version	Affymetrix	Data processing and filtering	RBTM-1672, 3 months after start of fingolimod treatment, CD14+ cells	GSM2157865	Gene Expression Omnibus	GSE81603	http://identifiers.org/geo/GSE81603	3 months after start of fingolimod treatment	CD14+ cells
FCCI-7765	Microarray hybridisation	HTA 2.0 microarray, exon version	Affymetrix	Data processing and filtering	FCCI-7765, baseline, CD14+ cells	GSM2157866	Gene Expression Omnibus	GSE81603	http://identifiers.org/geo/GSE81603	baseline	CD14+ cells
FCCI-7765	Microarray hybridisation	HTA 2.0 microarray, exon version	Affymetrix	Data processing and filtering	FCCI-7765, 1 day after start of fingolimod treatment, CD14+ cells	GSM2157867	Gene Expression Omnibus	GSE81603	http://identifiers.org/geo/GSE81603	1 day after start of fingolimod treatment	CD14+ cells
FCCI-7765	Microarray hybridisation	HTA 2.0 microarray, exon version	Affymetrix	Data processing and filtering	FCCI-7765, 3 months after start of fingolimod treatment, CD14+ cells	GSM2157868	Gene Expression Omnibus	GSE81603	http://identifiers.org/geo/GSE81603	3 months after start of fingolimod treatment	CD14+ cells
QSCV-8684	Microarray hybridisation	HTA 2.0 microarray, exon version	Affymetrix	Data processing and filtering	QSCV-8684, baseline, CD19+ cells	GSM2158841	Gene Expression Omnibus	GSE81606	http://identifiers.org/geo/GSE81606	baseline	CD19+ cells
QSCV-8684	Microarray hybridisation	HTA 2.0 microarray, exon version	Affymetrix	Data processing and filtering	QSCV-8684, 1 day after start of fingolimod treatment, CD19+ cells	GSM2158845	Gene Expression Omnibus	GSE81606	http://identifiers.org/geo/GSE81606	1 day after start of fingolimod treatment	CD19+ cells
QSCV-8684	Microarray hybridisation	HTA 2.0 microarray, exon version	Affymetrix	Data processing and filtering	QSCV-8684, 3 months after start of fingolimod treatment, CD19+ cells	GSM2158847	Gene Expression Omnibus	GSE81606	http://identifiers.org/geo/GSE81606	3 months after start of fingolimod treatment	CD19+ cells
ANRT-6851	Microarray hybridisation	HTA 2.0 microarray, exon version	Affymetrix	Data processing and filtering	ANRT-6851, baseline, CD19+ cells	GSM2158851	Gene Expression Omnibus	GSE81606	http://identifiers.org/geo/GSE81606	baseline	CD19+ cells
ANRT-6851	Microarray hybridisation	HTA 2.0 microarray, exon version	Affymetrix	Data processing and filtering	ANRT-6851, 1 day after start of fingolimod treatment, CD19+ cells	GSM2158854	Gene Expression Omnibus	GSE81606	http://identifiers.org/geo/GSE81606	1 day after start of fingolimod treatment	CD19+ cells
ANRT-6851	Microarray hybridisation	HTA 2.0 microarray, exon version	Affymetrix	Data processing and filtering	ANRT-6851, 3 months after start of fingolimod treatment, CD19+ cells	GSM2158857	Gene Expression Omnibus	GSE81606	http://identifiers.org/geo/GSE81606	3 months after start of fingolimod treatment	CD19+ cells
YHCG-2832	Microarray hybridisation	HTA 2.0 microarray, exon version	Affymetrix	Data processing and filtering	YHCG-2832, baseline, CD19+ cells	GSM2158860	Gene Expression Omnibus	GSE81606	http://identifiers.org/geo/GSE81606	baseline	CD19+ cells
YHCG-2832	Microarray hybridisation	HTA 2.0 microarray, exon version	Affymetrix	Data processing and filtering	YHCG-2832, 1 day after start of fingolimod treatment, CD19+ cells	GSM2158864	Gene Expression Omnibus	GSE81606	http://identifiers.org/geo/GSE81606	1 day after start of fingolimod treatment	CD19+ cells
YHCG-2832	Microarray hybridisation	HTA 2.0 microarray, exon version	Affymetrix	Data processing and filtering	YHCG-2832, 3 months after start of fingolimod treatment, CD19+ cells	GSM2158867	Gene Expression Omnibus	GSE81606	http://identifiers.org/geo/GSE81606	3 months after start of fingolimod treatment	CD19+ cells
WKSB-4693	Microarray hybridisation	HTA 2.0 microarray, exon version	Affymetrix	Data processing and filtering	WKSB-4693, baseline, CD19+ cells	GSM2158870	Gene Expression Omnibus	GSE81606	http://identifiers.org/geo/GSE81606	baseline	CD19+ cells
WKSB-4693	Microarray hybridisation	HTA 2.0 microarray, exon version	Affymetrix	Data processing and filtering	WKSB-4693, 1 day after start of fingolimod treatment, CD19+ cells	GSM2158873	Gene Expression Omnibus	GSE81606	http://identifiers.org/geo/GSE81606	1 day after start of fingolimod treatment	CD19+ cells
WKSB-4693	Microarray hybridisation	HTA 2.0 microarray, exon version	Affymetrix	Data processing and filtering	WKSB-4693, 3 months after start of fingolimod treatment, CD19+ cells	GSM2158876	Gene Expression Omnibus	GSE81606	http://identifiers.org/geo/GSE81606	3 months after start of fingolimod treatment	CD19+ cells
SSBZ-7676	Microarray hybridisation	HTA 2.0 microarray, exon version	Affymetrix	Data processing and filtering	SSBZ-7676, baseline, CD19+ cells	GSM2158880	Gene Expression Omnibus	GSE81606	http://identifiers.org/geo/GSE81606	baseline	CD19+ cells
SSBZ-7676	Microarray hybridisation	HTA 2.0 microarray, exon version	Affymetrix	Data processing and filtering	SSBZ-7676, 1 day after start of fingolimod treatment, CD19+ cells	GSM2158883	Gene Expression Omnibus	GSE81606	http://identifiers.org/geo/GSE81606	1 day after start of fingolimod treatment	CD19+ cells
SSBZ-7676	Microarray hybridisation	HTA 2.0 microarray, exon version	Affymetrix	Data processing and filtering	SSBZ-7676, 3 months after start of fingolimod treatment, CD19+ cells	GSM2158886	Gene Expression Omnibus	GSE81606	http://identifiers.org/geo/GSE81606	3 months after start of fingolimod treatment	CD19+ cells
ESRN-3798	Microarray hybridisation	HTA 2.0 microarray, exon version	Affymetrix	Data processing and filtering	ESRN-3798, baseline, CD19+ cells	GSM2158890	Gene Expression Omnibus	GSE81606	http://identifiers.org/geo/GSE81606	baseline	CD19+ cells
ESRN-3798	Microarray hybridisation	HTA 2.0 microarray, exon version	Affymetrix	Data processing and filtering	ESRN-3798, 1 day after start of fingolimod treatment, CD19+ cells	GSM2158893	Gene Expression Omnibus	GSE81606	http://identifiers.org/geo/GSE81606	1 day after start of fingolimod treatment	CD19+ cells
ESRN-3798	Microarray hybridisation	HTA 2.0 microarray, exon version	Affymetrix	Data processing and filtering	ESRN-3798, 3 months after start of fingolimod treatment, CD19+ cells	GSM2158897	Gene Expression Omnibus	GSE81606	http://identifiers.org/geo/GSE81606	3 months after start of fingolimod treatment	CD19+ cells
DMPU-9668	Microarray hybridisation	HTA 2.0 microarray, exon version	Affymetrix	Data processing and filtering	DMPU-9668, baseline, CD19+ cells	GSM2158900	Gene Expression Omnibus	GSE81606	http://identifiers.org/geo/GSE81606	baseline	CD19+ cells
DMPU-9668	Microarray hybridisation	HTA 2.0 microarray, exon version	Affymetrix	Data processing and filtering	DMPU-9668, 1 day after start of fingolimod treatment, CD19+ cells	GSM2158903	Gene Expression Omnibus	GSE81606	http://identifiers.org/geo/GSE81606	1 day after start of fingolimod treatment	CD19+ cells
DMPU-9668	Microarray hybridisation	HTA 2.0 microarray, exon version	Affymetrix	Data processing and filtering	DMPU-9668, 3 months after start of fingolimod treatment, CD19+ cells	GSM2158905	Gene Expression Omnibus	GSE81606	http://identifiers.org/geo/GSE81606	3 months after start of fingolimod treatment	CD19+ cells
CFMJ-5805	Microarray hybridisation	HTA 2.0 microarray, exon version	Affymetrix	Data processing and filtering	CFMJ-5805, baseline, CD19+ cells	GSM2158909	Gene Expression Omnibus	GSE81606	http://identifiers.org/geo/GSE81606	baseline	CD19+ cells
CFMJ-5805	Microarray hybridisation	HTA 2.0 microarray, exon version	Affymetrix	Data processing and filtering	CFMJ-5805, 1 day after start of fingolimod treatment, CD19+ cells	GSM2158912	Gene Expression Omnibus	GSE81606	http://identifiers.org/geo/GSE81606	1 day after start of fingolimod treatment	CD19+ cells
CFMJ-5805	Microarray hybridisation	HTA 2.0 microarray, exon version	Affymetrix	Data processing and filtering	CFMJ-5805, 3 months after start of fingolimod treatment, CD19+ cells	GSM2158915	Gene Expression Omnibus	GSE81606	http://identifiers.org/geo/GSE81606	3 months after start of fingolimod treatment	CD19+ cells
RBTM-1672	Microarray hybridisation	HTA 2.0 microarray, exon version	Affymetrix	Data processing and filtering	RBTM-1672, baseline, CD19+ cells	GSM2158918	Gene Expression Omnibus	GSE81606	http://identifiers.org/geo/GSE81606	baseline	CD19+ cells
RBTM-1672	Microarray hybridisation	HTA 2.0 microarray, exon version	Affymetrix	Data processing and filtering	RBTM-1672, 1 day after start of fingolimod treatment, CD19+ cells	GSM2158921	Gene Expression Omnibus	GSE81606	http://identifiers.org/geo/GSE81606	1 day after start of fingolimod treatment	CD19+ cells
RBTM-1672	Microarray hybridisation	HTA 2.0 microarray, exon version	Affymetrix	Data processing and filtering	RBTM-1672, 3 months after start of fingolimod treatment, CD19+ cells	GSM2158924	Gene Expression Omnibus	GSE81606	http://identifiers.org/geo/GSE81606	3 months after start of fingolimod treatment	CD19+ cells
FCCI-7765	Microarray hybridisation	HTA 2.0 microarray, exon version	Affymetrix	Data processing and filtering	FCCI-7765, baseline, CD19+ cells	GSM2158927	Gene Expression Omnibus	GSE81606	http://identifiers.org/geo/GSE81606	baseline	CD19+ cells
FCCI-7765	Microarray hybridisation	HTA 2.0 microarray, exon version	Affymetrix	Data processing and filtering	FCCI-7765, 1 day after start of fingolimod treatment, CD19+ cells	GSM2158930	Gene Expression Omnibus	GSE81606	http://identifiers.org/geo/GSE81606	1 day after start of fingolimod treatment	CD19+ cells
FCCI-7765	Microarray hybridisation	HTA 2.0 microarray, exon version	Affymetrix	Data processing and filtering	FCCI-7765, 3 months after start of fingolimod treatment, CD19+ cells	GSM2158933	Gene Expression Omnibus	GSE81606	http://identifiers.org/geo/GSE81606	3 months after start of fingolimod treatment	CD19+ cells
QSCV-8684	Microarray hybridisation	HTA 2.0 microarray, exon version	Affymetrix	Data processing and filtering	QSCV-8684, baseline, CD56+ cells	GSM2159601	Gene Expression Omnibus	GSE81611	http://identifiers.org/geo/GSE81611	baseline	CD56+ cells
QSCV-8684	Microarray hybridisation	HTA 2.0 microarray, exon version	Affymetrix	Data processing and filtering	QSCV-8684, 1 day after start of fingolimod treatment, CD56+ cells	GSM2159602	Gene Expression Omnibus	GSE81611	http://identifiers.org/geo/GSE81611	1 day after start of fingolimod treatment	CD56+ cells
QSCV-8684	Microarray hybridisation	HTA 2.0 microarray, exon version	Affymetrix	Data processing and filtering	QSCV-8684, 3 months after start of fingolimod treatment, CD56+ cells	GSM2159603	Gene Expression Omnibus	GSE81611	http://identifiers.org/geo/GSE81611	3 months after start of fingolimod treatment	CD56+ cells
ANRT-6851	Microarray hybridisation	HTA 2.0 microarray, exon version	Affymetrix	Data processing and filtering	ANRT-6851, baseline, CD56+ cells	GSM2159604	Gene Expression Omnibus	GSE81611	http://identifiers.org/geo/GSE81611	baseline	CD56+ cells
ANRT-6851	Microarray hybridisation	HTA 2.0 microarray, exon version	Affymetrix	Data processing and filtering	ANRT-6851, 1 day after start of fingolimod treatment, CD56+ cells	GSM2159605	Gene Expression Omnibus	GSE81611	http://identifiers.org/geo/GSE81611	1 day after start of fingolimod treatment	CD56+ cells
ANRT-6851	Microarray hybridisation	HTA 2.0 microarray, exon version	Affymetrix	Data processing and filtering	ANRT-6851, 3 months after start of fingolimod treatment, CD56+ cells	GSM2159606	Gene Expression Omnibus	GSE81611	http://identifiers.org/geo/GSE81611	3 months after start of fingolimod treatment	CD56+ cells
YHCG-2832	Microarray hybridisation	HTA 2.0 microarray, exon version	Affymetrix	Data processing and filtering	YHCG-2832, baseline, CD56+ cells	GSM2159607	Gene Expression Omnibus	GSE81611	http://identifiers.org/geo/GSE81611	baseline	CD56+ cells
YHCG-2832	Microarray hybridisation	HTA 2.0 microarray, exon version	Affymetrix	Data processing and filtering	YHCG-2832, 1 day after start of fingolimod treatment, CD56+ cells	GSM2159608	Gene Expression Omnibus	GSE81611	http://identifiers.org/geo/GSE81611	1 day after start of fingolimod treatment	CD56+ cells
YHCG-2832	Microarray hybridisation	HTA 2.0 microarray, exon version	Affymetrix	Data processing and filtering	YHCG-2832, 3 months after start of fingolimod treatment, CD56+ cells	GSM2159609	Gene Expression Omnibus	GSE81611	http://identifiers.org/geo/GSE81611	3 months after start of fingolimod treatment	CD56+ cells
WKSB-4693	Microarray hybridisation	HTA 2.0 microarray, exon version	Affymetrix	Data processing and filtering	WKSB-4693, baseline, CD56+ cells	GSM2159610	Gene Expression Omnibus	GSE81611	http://identifiers.org/geo/GSE81611	baseline	CD56+ cells
WKSB-4693	Microarray hybridisation	HTA 2.0 microarray, exon version	Affymetrix	Data processing and filtering	WKSB-4693, 1 day after start of fingolimod treatment, CD56+ cells	GSM2159611	Gene Expression Omnibus	GSE81611	http://identifiers.org/geo/GSE81611	1 day after start of fingolimod treatment	CD56+ cells
WKSB-4693	Microarray hybridisation	HTA 2.0 microarray, exon version	Affymetrix	Data processing and filtering	WKSB-4693, 3 months after start of fingolimod treatment, CD56+ cells	GSM2159612	Gene Expression Omnibus	GSE81611	http://identifiers.org/geo/GSE81611	3 months after start of fingolimod treatment	CD56+ cells
SSBZ-7676	Microarray hybridisation	HTA 2.0 microarray, exon version	Affymetrix	Data processing and filtering	SSBZ-7676, baseline, CD56+ cells	GSM2159613	Gene Expression Omnibus	GSE81611	http://identifiers.org/geo/GSE81611	baseline	CD56+ cells
SSBZ-7676	Microarray hybridisation	HTA 2.0 microarray, exon version	Affymetrix	Data processing and filtering	SSBZ-7676, 1 day after start of fingolimod treatment, CD56+ cells	GSM2159614	Gene Expression Omnibus	GSE81611	http://identifiers.org/geo/GSE81611	1 day after start of fingolimod treatment	CD56+ cells
SSBZ-7676	Microarray hybridisation	HTA 2.0 microarray, exon version	Affymetrix	Data processing and filtering	SSBZ-7676, 3 months after start of fingolimod treatment, CD56+ cells	GSM2159615	Gene Expression Omnibus	GSE81611	http://identifiers.org/geo/GSE81611	3 months after start of fingolimod treatment	CD56+ cells
XBOH-5819	Microarray hybridisation	HTA 2.0 microarray, exon version	Affymetrix	Data processing and filtering	XBOH-5819, baseline, CD56+ cells	GSM2159616	Gene Expression Omnibus	GSE81611	http://identifiers.org/geo/GSE81611	baseline	CD56+ cells
XBOH-5819	Microarray hybridisation	HTA 2.0 microarray, exon version	Affymetrix	Data processing and filtering	XBOH-5819, 1 day after start of fingolimod treatment, CD56+ cells	GSM2159617	Gene Expression Omnibus	GSE81611	http://identifiers.org/geo/GSE81611	1 day after start of fingolimod treatment	CD56+ cells
XBOH-5819	Microarray hybridisation	HTA 2.0 microarray, exon version	Affymetrix	Data processing and filtering	XBOH-5819, 3 months after start of fingolimod treatment, CD56+ cells	GSM2159618	Gene Expression Omnibus	GSE81611	http://identifiers.org/geo/GSE81611	3 months after start of fingolimod treatment	CD56+ cells
ESRN-3798	Microarray hybridisation	HTA 2.0 microarray, exon version	Affymetrix	Data processing and filtering	ESRN-3798, baseline, CD56+ cells	GSM2159619	Gene Expression Omnibus	GSE81611	http://identifiers.org/geo/GSE81611	baseline	CD56+ cells
ESRN-3798	Microarray hybridisation	HTA 2.0 microarray, exon version	Affymetrix	Data processing and filtering	ESRN-3798, 1 day after start of fingolimod treatment, CD56+ cells	GSM2159620	Gene Expression Omnibus	GSE81611	http://identifiers.org/geo/GSE81611	1 day after start of fingolimod treatment	CD56+ cells
ESRN-3798	Microarray hybridisation	HTA 2.0 microarray, exon version	Affymetrix	Data processing and filtering	ESRN-3798, 3 months after start of fingolimod treatment, CD56+ cells	GSM2159621	Gene Expression Omnibus	GSE81611	http://identifiers.org/geo/GSE81611	3 months after start of fingolimod treatment	CD56+ cells
CFMJ-5805	Microarray hybridisation	HTA 2.0 microarray, exon version	Affymetrix	Data processing and filtering	CFMJ-5805, baseline, CD56+ cells	GSM2159622	Gene Expression Omnibus	GSE81611	http://identifiers.org/geo/GSE81611	baseline	CD56+ cells
CFMJ-5805	Microarray hybridisation	HTA 2.0 microarray, exon version	Affymetrix	Data processing and filtering	CFMJ-5805, 1 day after start of fingolimod treatment, CD56+ cells	GSM2159623	Gene Expression Omnibus	GSE81611	http://identifiers.org/geo/GSE81611	1 day after start of fingolimod treatment	CD56+ cells
CFMJ-5805	Microarray hybridisation	HTA 2.0 microarray, exon version	Affymetrix	Data processing and filtering	CFMJ-5805, 3 months after start of fingolimod treatment, CD56+ cells	GSM2159624	Gene Expression Omnibus	GSE81611	http://identifiers.org/geo/GSE81611	3 months after start of fingolimod treatment	CD56+ cells
RBTM-1672	Microarray hybridisation	HTA 2.0 microarray, exon version	Affymetrix	Data processing and filtering	RBTM-1672, baseline, CD56+ cells	GSM2159625	Gene Expression Omnibus	GSE81611	http://identifiers.org/geo/GSE81611	baseline	CD56+ cells
RBTM-1672	Microarray hybridisation	HTA 2.0 microarray, exon version	Affymetrix	Data processing and filtering	RBTM-1672, 1 day after start of fingolimod treatment, CD56+ cells	GSM2159626	Gene Expression Omnibus	GSE81611	http://identifiers.org/geo/GSE81611	1 day after start of fingolimod treatment	CD56+ cells
RBTM-1672	Microarray hybridisation	HTA 2.0 microarray, exon version	Affymetrix	Data processing and filtering	RBTM-1672, 3 months after start of fingolimod treatment, CD56+ cells	GSM2159627	Gene Expression Omnibus	GSE81611	http://identifiers.org/geo/GSE81611	3 months after start of fingolimod treatment	CD56+ cells
FCCI-7765	Microarray hybridisation	HTA 2.0 microarray, exon version	Affymetrix	Data processing and filtering	FCCI-7765, baseline, CD56+ cells	GSM2159628	Gene Expression Omnibus	GSE81611	http://identifiers.org/geo/GSE81611	baseline	CD56+ cells
FCCI-7765	Microarray hybridisation	HTA 2.0 microarray, exon version	Affymetrix	Data processing and filtering	FCCI-7765, 1 day after start of fingolimod treatment, CD56+ cells	GSM2159629	Gene Expression Omnibus	GSE81611	http://identifiers.org/geo/GSE81611	1 day after start of fingolimod treatment	CD56+ cells
FCCI-7765	Microarray hybridisation	HTA 2.0 microarray, exon version	Affymetrix	Data processing and filtering	FCCI-7765, 3 months after start of fingolimod treatment, CD56+ cells	GSM2159630	Gene Expression Omnibus	GSE81611	http://identifiers.org/geo/GSE81611	3 months after start of fingolimod treatment	CD56+ cells
